# Supplementary material for: Transcriptional Profiling of Tumorspheres Reveals TRPM4 as a Novel Stemness Regulator in Breast Cancer
Source: Biomedicines. 2021 Oct 1;9(10):1368. doi: 10.3390/biomedicines9101368 (PMC8533210; doi:10.3390/biomedicines9101368)
Supplement: Supplementary file 1 [file biomedicines-09-01368-s001.zip]

Archive with 5 entries (4 files):
- Supplementary data/
- Supplementary data/Suppl. Table S2.xlsx
- Supplementary data/Suppl. Table S3.xlsx
- Supplementary data/Suppl. Table S4.ods
- Supplementary data/Supplementary material.pdf
