# Supplementary material for: Transcriptional Profiling of Tumorspheres Reveals TRPM4 as a Novel Stemness Regulator in Breast Cancer
Source: Biomedicines. 2021 Oct 1;9(10):1368. doi: 10.3390/biomedicines9101368 (PMC8533210; doi:10.3390/biomedicines9101368)
Supplement: Supplementary file 1 [file biomedicines-09-01368-s001.zip › Supplementary data/Suppl. Table S2.xlsx]

## Sheet: Upregulated_genes
Genes	log2FoldChange	pvalue	padj	average reads monolayer	average reads mammospheres
A2M	5.84345	2.84e-23	4.81e-21	8	352
ABCA12	2.53017	5.79e-08	1.71e-06	265	1188
ABCA7	1.25551	4.07e-05	0.000635029	281	517.5
ABCB6	1.02327	8.87e-05	0.00126153	974.5	1508
ABCC2	3.0516	1.04e-13	6.98e-12	41	257.5
ABCC3	1.12878	4.29e-05	0.000661724	2584.5	4495.5
ABCC4	3.14509	1.23e-12	7.11e-11	538.5	3395.5
ABCC5	1.15224	1.93e-06	4.36e-05	2147.5	3766
ABCC8	1.93084	1.66e-05	0.000290606	46	139
ABCG1	2.16666	2.58e-18	2.72e-16	503.5	1748
ABHD17C	1.06172	0.000232698	0.00284216	1087	1750.5
ABHD6	2.08175	2.75e-09	1.02e-07	81	266.5
ACACB	3.51973	8.23e-38	3.82e-35	283.5	2578.5
ACE	1.83923	0.000112074	0.00154128	92	242
ACHE	1.97751	0.000357881	0.00411601	36.5	117.5
ACSL1	1.10964	0.000281167	0.00335852	1334	2163
ACSS1	2.47484	5.75e-18	5.88e-16	186.5	803
ACSS2	1.49198	3.33e-09	1.22e-07	609	1356
ACTR3C	1.71391	2.43e-05	0.000405879	113	300
ADAM23	1.46522	0.000242324	0.00294867	77.5	170
ADAMTS17	1.83449	1.15e-05	0.000211537	74.5	211.5
ADAMTS9	2.39926	7.36e-10	2.92e-08	89.5	376.5
ADAMTSL4	1.79756	4.01e-06	8.44e-05	68.5	187.5
ADCY5	1.51027	3.34e-08	1.04e-06	1674.5	3844.5
ADGRE2	2.51098	1.02e-06	2.42e-05	24.5	107.5
ADGRG7	7.16673	3.66e-06	7.76e-05	0.5	57
ADH7	6.13109	4.25e-06	8.91e-05	1	54.5
ADIRF	2.86351	7.15e-24	1.28e-21	202.5	1172.5
ADRA2A	6.89491	7.48e-13	4.45e-11	1.5	138.5
AGAP11	2.96695	7.72e-09	2.68e-07	21	131
AGTR1	7.44961	2.22e-15	1.81e-13	1.5	205.5
AHRR	1.82657	0.000421174	0.00468038	89	256
AJM1	1.32224	0.000199874	0.0025094	142	276
AKAP12	1.63554	0.000195395	0.00246808	86	209.5
ALCAM	1.08119	3.47e-06	7.4e-05	1365	2233.5
ALDH3A1	4.75603	5.85e-06	0.000118723	100	2052
ALDH3B2	3.48606	3.97e-16	3.4e-14	394.5	3769.5
ALOX12B	2.83867	0.000608013	0.00635718	7	40
AMIGO3	1.45431	5.26e-06	0.000108067	300	660
AMOT	1.53739	1.03e-05	0.000193652	287	630.5
ANGPTL4	2.40351	1.24e-10	5.51e-09	76.5	324
ANK1	1.60698	7.88e-05	0.00113363	164	408
ANKDD1A	2.07371	3.16e-05	0.000511012	39	124
ANKH	1.26699	0.000159724	0.00208217	289.5	564
ANKRD34A	1.80899	2.04e-05	0.000348632	95	267.5
ANKRD34B	1.82789	2.77e-08	8.72e-07	201.5	565
ANKRD35	3.55621	8.72e-28	2.03e-25	170	1546.5
ANKS1B	3.33786	1.15e-13	7.64e-12	54.5	457
ANO7	2.65643	2.14e-08	6.84e-07	46.5	226.5
ANOS1	1.42021	3.91e-06	8.27e-05	165	343
AP3B2	1.80894	2.42e-07	6.42e-06	116.5	310
APBA1	2.08354	5.44e-08	1.62e-06	86	283.5
APLP1	1.45779	2.77e-06	6.04e-05	181.5	389.5
APOD	1.33242	0.000226193	0.00277731	160.5	326.5
APOE	1.85083	0.000563438	0.00594846	51.5	149
APP	1.09791	3.72e-07	9.52e-06	13478	22303
AQP2	4.4004	3.76e-12	2.05e-10	7	115.5
AQP6	2.66341	0.00040439	0.00453413	10	49.5
ARC	1.71445	0.000358799	0.00412239	46.5	123
ARHGAP18	1.68528	2.22e-05	0.000374469	351.5	884
ARHGAP21	1.24795	0.000113411	0.00155442	2444.5	4735
ARHGAP27P1-BPTFP1-KPNA2P3	1.33495	7.08e-05	0.00102805	472	896.5
ARHGAP5-AS1	1.95178	2.11e-06	4.74e-05	69	215.5
ARHGEF37	4.53801	4.9e-47	3.62e-44	59	1062.5
ARID5A	1.70363	9.4e-08	2.66e-06	157.5	408
ARID5B	1.449	3.21e-08	1e-06	1267	2756
ARL4A	3.17786	1.88e-32	6.36e-30	485	3524.5
ARSA	1.11179	0.00040127	0.00451158	211.5	363
ASB9	2.26285	9.15e-13	5.37e-11	165	613.5
ASIC1	1.78111	6.33e-11	2.94e-09	382	1006
ASS1	1.90568	6.24e-13	3.77e-11	2373.5	7074
ASTN2	1.82095	1.59e-07	4.32e-06	233.5	674
ATG16L2	1.1451	0.000325862	0.00380851	301	513
ATP13A4	2.86968	5.93e-05	0.0008794	9.5	54.5
ATP1B1	1.96407	2.02e-17	1.99e-15	3137.5	9725
ATP2A3	1.26849	5.33e-07	1.32e-05	4894.5	9323
ATP2B1-AS1	1.38108	0.000215091	0.00267124	125	253
ATP2C2	1.12918	1.58e-05	0.000279376	679.5	1151
ATP6AP1	1.33186	9.45e-09	3.22e-07	5281	10550
ATP6V0A4	3.98066	8.07e-20	9.8e-18	22	271
ATP6V1B1	1.76158	1.59e-06	3.63e-05	103	280
AWAT2	6.59232	6.74e-05	0.000982775	0.5	36.5
AZGP1	4.81946	4.81e-12	2.59e-10	9	198
B3GALT4	1.15447	0.000954671	0.00930032	160.5	276.5
BAALC	3.64615	1.79e-05	0.000310097	6.5	67.5
BARX2	1.72499	4.79e-08	1.44e-06	237.5	632.5
BCAM	1.95882	2.8e-09	1.04e-07	2839	9036
BCL6	1.83793	6.87e-10	2.74e-08	861	2502.5
BEAN1	2.55963	0.00030277	0.00357717	11.5	52
BHLHA15	3.12558	1.95e-05	0.000334598	8	54.5
BICD1	1.19366	4.06e-05	0.000634877	433.5	791
BICDL1	2.25924	2.11e-22	3.4e-20	989.5	3746
BICDL2	1.59808	2.4e-08	7.62e-07	509.5	1205
BLACAT1	3.26147	5.91e-06	0.000119749	8	59.5
BLNK	2.53367	2.05e-06	4.6e-05	29.5	137.5
BMP5	1.54297	0.00015036	0.00198393	465.5	1099
BMP7	2.18613	1.45e-13	9.38e-12	7058	26035.5
BNIPL	3.45579	1.12e-18	1.23e-16	48	426
BOK	1.01235	6e-05	0.000888216	987	1531.5
BPIFA1	8.32341	4.56e-07	1.15e-05	0	46
BPIFB1	2.29079	1.56e-05	0.000275885	58.5	215.5
BRINP2	2.22998	3.65e-08	1.13e-06	72	274.5
C14orf132	3.51621	5.04e-37	2.28e-34	884.5	8154
C15orf62	1.93848	0.000111026	0.00153075	36.5	111.5
C17orf82	1.93759	3.16e-08	9.88e-07	213	622
C20orf204	1.64581	0.000944259	0.00921864	45	110.5
C2CD4A	3.47023	4.28e-14	3.04e-12	24	204.5
C3	4.73758	2.26e-77	1.22e-73	137.5	2838
C3orf80	2.3119	0.000150109	0.00198225	38	138.5
C4BPA	6.10251	9.12e-09	3.12e-07	1.5	86
C6orf141	2.0229	2.28e-12	1.28e-10	838	2618.5
C6orf15	8.12238	2.63e-13	1.64e-11	1	217.5
C9orf152	6.2194	1.73e-36	7.41e-34	10.5	616.5
CA5B	1.74252	1.92e-10	8.26e-09	350	921
CAB39L	1.78026	5.81e-06	0.000118143	391.5	1098.5
CACFD1	1.26404	1.94e-05	0.00033249	507.5	937.5
CACNA1C	3.52279	2.67e-30	7.35e-28	70.5	639.5
CACNB2	3.28076	1.1e-05	0.000204692	10.5	82.5
CACNB4	2.58774	0.000818739	0.00821719	9.5	43.5
CADPS	3.84719	3.14e-05	0.000508058	4	43.5
CADPS2	1.87554	1.41e-08	4.65e-07	677	1841
CALB2	4.04192	0.000310109	0.00365327	2.5	33.5
CAMK2B	2.4578	9.71e-13	5.68e-11	197.5	840
CAMP	10.2364	1.23e-11	6.31e-10	0	175
CAPN2	1.62758	1.7e-10	7.42e-09	962.5	2265
CAPN5	2.07407	2.25e-14	1.65e-12	512	1709
CAPN8	3.80722	5.44e-24	9.94e-22	50	562
CAPS	2.51838	5.94e-09	2.1e-07	692	2905.5
CASC15	2.89338	1.03e-05	0.000193068	13	79
CASK	1.90609	6.82e-18	6.94e-16	1906	5542.5
CASP14	3.88444	1.05e-27	2.4e-25	81.5	967.5
CASZ1	1.29696	2.33e-05	0.000391524	998.5	1987
CCDC146	1.66804	0.000508629	0.00547281	60	143.5
CCDC159	2.55444	2.2e-11	1.08e-09	121.5	560.5
CCDC89	2.45734	0.000177992	0.00228552	19.5	83
CCDC9B	1.66049	8.93e-05	0.00126676	85	207
CCL22	3.76995	3.13e-05	0.000506308	7	77
CCNG2	1.24767	2.54e-07	6.69e-06	1388.5	2522
CCR1	2.29486	1.53e-05	0.000271478	29.5	111.5
CD109	1.40327	3.05e-07	7.93e-06	713	1446
CD36	4.57145	2.04e-31	6.5e-29	258.5	4459
CD44	2.0651	4.2e-16	3.56e-14	2344	7745
CD99L2	1.59575	1.96e-07	5.27e-06	735	1771
CDC14A	1.38856	2.75e-05	0.000452546	172.5	358.5
CDH12	3.62859	1.72e-05	0.000299792	7	72.5
CDK14	1.87442	1.13e-07	3.16e-06	178.5	498.5
CDSN	5.77964	4e-39	2.03e-36	68	3170.5
CEACAM1	4.69754	1.43e-24	2.74e-22	14	278.5
CEACAM5	2.15366	5.11e-18	5.26e-16	1406.5	4794.5
CEACAM6	3.2166	3.05e-30	8.28e-28	729.5	5155.5
CEMIP	5.7993	3.01e-71	9.81e-68	41	1826
CFAP44	1.11493	1.04e-05	0.000195614	489	828.5
CGA	4.02076	1.46e-08	4.79e-07	12	155
CGNL1	3.37275	6.04e-24	1.09e-21	83.5	690
CHI3L2	6.115	1.29e-06	3.01e-05	1	55.5
CHN2	1.43925	0.00072169	0.00739369	74	158
CHPF	1.26543	3.93e-07	1e-05	3655.5	6823
CHRM1	6.28806	2.45e-14	1.79e-12	3	185.5
CHST11	1.49536	0.000252563	0.00305271	93	206
CILP	4.466	9.81e-07	2.33e-05	3	51
CITED1	5.40514	4.29e-10	1.75e-08	4.5	163
CKB	1.11058	0.000266997	0.00321048	394	649.5
CLCA2	5.28454	0.00019406	0.00245503	11	291.5
CLCN4	1.93949	4.26e-05	0.00065987	40	122
CLCN6	1.11223	0.000281728	0.00336275	385	645.5
CLEC3B	6.83395	1.62e-05	0.000284441	0.5	45
CLEC7A	3.87269	1.22e-09	4.71e-08	24	305
CLIC3	1.2863	0.00036819	0.00419768	837.5	1531.5
CLMP	2.17439	3.69e-05	0.000584453	33	111.5
CLSTN2	3.20461	9.75e-21	1.3e-18	424	3211.5
CLSTN3	1.07071	1.62e-05	0.000284358	581.5	942.5
CLU	2.32495	7.92e-15	6.08e-13	6504	26647.5
CMTM8	2.44857	1.53e-08	4.99e-07	66.5	274
CMYA5	2.70146	1.11e-21	1.72e-19	734	3713.5
CNFN	1.5297	0.000113933	0.00155763	92	201.5
CNGA1	4.30619	5.21e-06	0.000107382	4	60
CNKSR3	1.91037	2.54e-08	8.03e-07	168	506
CNTNAP2	2.58961	9.8e-13	5.72e-11	66.5	314.5
COL14A1	5.62827	2.55e-31	7.98e-29	27.5	980.5
COL16A1	2.94648	1.62e-08	5.24e-07	27	165
COL17A1	4.12765	1.06e-22	1.74e-20	24	329.5
COL3A1	2.00564	1.2e-05	0.000220453	139	434.5
COL4A5	2.3843	3.58e-17	3.36e-15	1561.5	6172
COL4A6	3.50047	2.53e-21	3.71e-19	134	1160.5
COL6A6	2.86861	0.000284957	0.00339635	8	47.5
COL9A3	2.4614	1.92e-07	5.18e-06	41.5	176
COLEC10	4.67764	3.22e-06	6.93e-05	2.5	52.5
CPAMD8	1.55223	0.00033329	0.00387584	124.5	285
CPE	3.27983	8.65e-23	1.44e-20	1168	9230
CPEB2	2.92139	2.84e-21	4.09e-19	451	2664.5
CPEB4	1.5808	1.2e-07	3.34e-06	474.5	1112
CPNE4	1.41242	0.000116187	0.00158312	101	210.5
CRABP1	2.16089	2.18e-12	1.23e-10	285	958
CRACR2B	1.94732	2.18e-06	4.87e-05	200	596.5
CRAT	2.80781	9.89e-14	6.65e-12	111.5	629.5
CREB3L1	6.53358	4.44e-14	3.14e-12	2.5	193.5
CRELD1	1.49621	4.16e-08	1.26e-06	314.5	687.5
CRISP3	6.40925	1.8e-29	4.79e-27	15	990
CRNDE	1.83442	0.000509431	0.00547485	254	641.5
CSGALNACT1	2.57378	7.89e-14	5.44e-12	115.5	556
CTDSPL	1.08032	4.97e-05	0.000752293	408	663.5
CTSF	1.03893	0.000218949	0.00270674	291	464.5
CTSO	2.30359	0.00025181	0.00304588	17	67
CTSV	1.53381	4.62e-08	1.39e-06	539.5	1184.5
CXADR	3.07408	2.78e-10	1.16e-08	40	273
CXCL14	3.61441	8.99e-10	3.53e-08	40.5	383.5
CXCL17	6.66446	6.39e-14	4.46e-12	2.5	186
CXCR1	6.60545	7.41e-05	0.00107147	0.5	39
CXCR4	5.83753	2.4e-54	2.61e-51	88	3892.5
CYBRD1	3.41158	8.66e-08	2.47e-06	10	82
CYP1A1	7.33684	1.24e-16	1.11e-14	25	3071
CYP1B1	1.9111	5.98e-13	3.63e-11	6889.5	19634
CYP2C8	2.60378	2.67e-06	5.84e-05	22	101
CYP2J2	1.51747	0.00010065	0.00140677	85	193.5
CYP46A1	2.36216	0.000162125	0.00210672	16	64
CYP4B1	5.72653	4.33e-52	4.41e-49	18	735.5
CYP4F11	1.0866	0.000544195	0.00576776	225	367.5
CYP4F12	4.54824	8.16e-09	2.82e-07	5.5	99
CYP4F22	4.0886	7.11e-16	5.94e-14	16	221.5
CYP4F3	5.28667	9.16e-05	0.00129204	1	30.5
CYP4V2	1.38012	1.67e-05	0.000292067	182	363.5
CYSRT1	1.54511	1.38e-05	0.000247959	192.5	449.5
DAAM2	3.02958	5.38e-06	0.000109958	11	71.5
DAB2	2.19855	0.000340754	0.00395134	35	129.5
DAP	1.02046	7.6e-06	0.00014949	5329	8414.5
DCLK1	3.73253	1.32e-36	5.79e-34	390	3974
DDAH1	1.10922	2.58e-05	0.000428616	1016.5	1684.5
DEGS2	2.17908	2.04e-18	2.19e-16	433	1515.5
DGAT2	2.19434	8.86e-12	4.64e-10	278	963.5
DHCR24	1.18509	8.74e-06	0.000168161	10722	19084
DHCR7	1.0155	8.1e-05	0.00116368	8856	14089.5
DIRAS2	3.06919	4.18e-09	1.51e-07	24.5	167
DLG5	1.0077	0.000781028	0.00788247	6464.5	10512.5
DMKN	1.36274	2.97e-07	7.76e-06	1376	2775.5
DMP1	5.90584	2.59e-05	0.000430348	1	49.5
DMRT2	2.74448	1.17e-05	0.000216102	15	79.5
DNAJC12	2.05644	9.69e-12	5.05e-10	164	536.5
DNAJC4	1.21696	8.82e-07	2.13e-05	507	916
DNASE1L2	2.20777	4.08e-10	1.67e-08	94.5	331.5
DNER	2.3227	0.000319164	0.00374368	33.5	130
DNHD1	1.71809	0.00018622	0.00237245	48.5	123
DOCK10	1.41994	2.46e-05	0.000411143	152	318.5
DOK7	1.26471	2.64e-06	5.79e-05	545	1013
DPF3	1.72769	0.000366006	0.0041757	40	105
DPP4	4.04164	8.05e-21	1.09e-18	39	523
DRD1	2.17903	1.39e-13	9.07e-12	139	488.5
DSC2	2.5706	1.62e-23	2.83e-21	308.5	1404
DSCR8	5.40604	1.51e-31	4.9e-29	11	362.5
DSG1	5.73426	1.78e-05	0.000307569	1	45
DUSP13	4.24402	2.72e-14	1.98e-12	10.5	160.5
DUSP4	2.18938	2.81e-15	2.23e-13	2128	7283
DUSP5	1.80184	7.73e-06	0.000151817	360	975
DUSP6	4.44234	2.22e-63	5.15e-60	96	1633.5
DYSF	2.75179	0.000156228	0.00204778	14.5	82
ECM1	3.28527	1.68e-11	8.32e-10	25.5	199
EFCC1	2.22909	8.17e-07	1.98e-05	49.5	182
EFHD2	1.40772	4.69e-07	1.17e-05	1706.5	3514.5
EGR1	2.50015	2.95e-09	1.08e-07	243.5	1154
EGR2	4.27533	1.79e-07	4.84e-06	4	61.5
EGR3	3.02223	2.63e-16	2.26e-14	214.5	1307.5
EHF	6.96776	1.2e-54	1.39e-51	9	868
ELF5	2.78266	2.8e-18	2.94e-16	95.5	506.5
EMC10	1.1187	6.48e-06	0.000129777	3414	5914
EML6	1.67367	3.75e-07	9.6e-06	120.5	297.5
ENC1	3.00255	2.05e-17	2.01e-15	959.5	5742
ENO1	1.06519	8.58e-06	0.000166193	37782.5	60839.5
ENTPD2	2.21487	1.38e-13	9e-12	267	968
ENTPD8	2.64245	2.16e-13	1.37e-11	83	416.5
EPB41L4A	1.1032	0.000319864	0.00374868	286.5	484
EPHB3	2.01345	1.72e-11	8.52e-10	642	1985.5
EPHB4	1.42458	1.17e-10	5.23e-09	4803	10135
EPHB6	1.86277	0.000822615	0.00824084	28	80
EPHX1	1.51706	7.25e-08	2.1e-06	1348.5	3081
ERRFI1	2.00403	2.56e-18	2.72e-16	868.5	2687.5
ERV3-1	1.47008	4.67e-07	1.17e-05	373	819
ERVMER34-1	1.52141	0.00011477	0.00156513	94.5	214
ESPN	1.46677	0.000122696	0.00165655	682.5	1469.5
ESRRG	4.90604	1.59e-13	1.03e-11	6.5	149
ETV4	4.56845	1.32e-25	2.68e-23	28	537.5
ETV5	3.10442	7.43e-24	1.31e-21	162.5	1094
ETV6	1.04998	3.09e-05	0.000502149	462.5	746.5
EVA1C	3.51131	7.09e-09	2.47e-07	11.5	101
FAAH2	1.36629	0.000450765	0.00494171	81	162
FAIM2	5.30571	3.58e-06	7.62e-05	1.5	49
FAM107B	1.57632	0.000203449	0.00254609	1050.5	2606
FAM110B	2.48614	2.15e-13	1.37e-11	142	621
FAM124A	2.92849	3.76e-10	1.55e-08	34.5	205
FAM129A	5.17181	4.57e-35	1.91e-32	19	539.5
FAM13A	2.45571	2.56e-13	1.62e-11	85.5	371
FAM171A1	2.14447	1.36e-05	0.000244851	147.5	476.5
FAM189A1	4.02127	4.74e-09	1.69e-07	6.5	84
FAM83A	1.44165	3.04e-05	0.000494937	660	1351.5
FAM83E	3.34035	1.68e-09	6.39e-08	17	140.5
FAXDC2	4.75636	3.9e-46	2.76e-43	114	2516.5
FBN1	1.11897	0.000166337	0.00215285	213.5	360
FBXO2	1.6738	1.14e-08	3.84e-07	605.5	1556.5
FER1L4	1.47863	2.54e-06	5.61e-05	1321.5	2818
FFAR2	4.87208	3.75e-08	1.15e-06	3	66.5
FGF12	2.68076	6.19e-17	5.69e-15	183.5	949.5
FGF13	1.66897	1.58e-10	6.92e-09	305.5	754
FGFBP1	6.54373	2.58e-13	1.62e-11	2	141
FGFR1	1.71323	3.02e-06	6.52e-05	413.5	1122
FKBP2	1.386	0.000863757	0.00860731	1275.5	2827
FLJ23867	1.73852	2.78e-13	1.73e-11	1163	3023.5
FLJ46875	1.45608	0.000300879	0.00355742	107	225
FLRT3	1.57986	1.39e-07	3.8e-06	351.5	793
FMO5	3.71849	2.59e-17	2.49e-15	106	1035
FOXI1	4.41736	7.11e-20	8.76e-18	16	277.5
FOXI3	1.98319	0.000901182	0.00889104	33	108.5
FOXO4	1.8162	2.03e-06	4.57e-05	178.5	494.5
FRMD4B	3.6055	1.5e-32	5.18e-30	95.5	892
FRY	3.59452	3.96e-09	1.44e-07	42	414.5
FRZB	4.40358	1e-05	0.000188439	2.5	42.5
FSIP2	3.0403	8.04e-06	0.000156526	12.5	85.5
FST	4.0129	6.28e-06	0.000126432	6.5	78.5
FSTL4	2.641	8.85e-14	6.01e-12	146	726.5
FTO	1.08972	0.000934408	0.00914674	896.5	1523.5
FXYD4	3.26893	2.46e-07	6.51e-06	13	102.5
FZD4	1.89339	3.07e-13	1.91e-11	353.5	1023
FZD7	1.65632	5.62e-10	2.27e-08	623	1550
GACAT2	2.80656	0.000383799	0.00434216	8	43.5
GAL3ST2	5.06367	2.71e-07	7.11e-06	2.5	61.5
GALNT12	1.80656	8.19e-08	2.35e-06	149	397.5
GALNT6	1.45327	1.65e-11	8.2e-10	2920	6178
GALNT7	1.12206	0.000222471	0.00273988	1674	2723
GAS8-AS1	2.04705	0.000332903	0.0038741	25	79.5
GATM	2.27318	0.000440791	0.00485527	17.5	64.5
GBP2	1.60819	0.00048869	0.0052968	188.5	479.5
GCHFR	2.03979	2.25e-12	1.26e-10	205	644
GDF15	2.69061	2.32e-19	2.7e-17	841	4285
GDF7	4.0527	4.59e-07	1.15e-05	5	68.5
GDPD1	1.7303	0.000363047	0.00415359	113	273
GDPD3	2.09361	6.72e-15	5.23e-13	266.5	895.5
GDPD5	1.70627	4.23e-08	1.28e-06	161.5	407
GFOD1	1.67033	6.91e-06	0.00013747	168	436
GGT1	3.61907	1.24e-08	4.12e-07	15	152.5
GGT5	2.94088	0.000677166	0.00700815	6	36.5
GGT6	3.19484	1.01e-05	0.000189827	8	58
GGT7	1.84145	1.37e-07	3.76e-06	187	503
GLDN	2.08527	3.3e-12	1.8e-10	209.5	705
GLRX	1.60075	0.000278525	0.00333185	80.5	182.5
GMPR	2.63478	1.05e-10	4.71e-09	68	345.5
GNAI1	3.12521	6.51e-08	1.89e-06	16.5	109.5
GNAO1	2.31815	3.49e-05	0.000556904	44	182.5
GNE	2.23953	1.53e-16	1.36e-14	381.5	1438
GOLGA2P5	1.20487	7.55e-05	0.00109049	257	463
GPC3	1.87784	9.94e-05	0.00139062	41	115
GPC4	1.26756	9.2e-07	2.2e-05	843	1602
GPD1	3.96078	4.36e-08	1.32e-06	6.5	78
GPER1	1.14713	0.000308598	0.0036381	886	1588.5
GPR143	1.58593	1.3e-05	0.000235177	166	383
GPRIN3	2.7828	9.96e-06	0.000187818	44	241
GRAMD2B	1.21058	1.09e-05	0.000202597	372	659
GRB14	2.19068	7.08e-14	4.92e-12	361.5	1264
GRIK2	2.7399	1.28e-13	8.47e-12	55	287
GRIK3	3.55087	9.41e-27	2.1e-24	106.5	970.5
GSDMC	4.38556	6.64e-06	0.000132574	3	47
GSN	1.46384	1.05e-08	3.57e-07	3597.5	7895.5
GSTA1	3.53806	2.61e-05	0.000433142	6.5	56.5
GUCY1B1	6.03099	5.38e-12	2.87e-10	2.5	123.5
GULP1	2.1839	7.16e-13	4.28e-11	409	1393.5
HAR1A	3.21834	3.75e-05	0.000592979	10	77
HAR1B	3.49579	1.07e-08	3.64e-07	24.5	238.5
HAS3	1.51247	0.000728268	0.00745169	75	162.5
HECW2	2.17574	5.76e-13	3.51e-11	274	996.5
HHIPL2	3.54466	4.95e-08	1.48e-06	11.5	100.5
HIST1H1C	1.01148	0.000223734	0.00275126	809	1234.5
HIST1H2AE	1.18548	0.000675574	0.00700058	141.5	255.5
HIST1H2BG	1.40437	0.000331845	0.00386456	129	277.5
HIST1H4H	1.59028	1.09e-06	2.57e-05	126	294
HIST2H2BE	1.6196	2.18e-10	9.25e-09	2334	5743
HMGCLL1	1.54855	1.7e-05	0.000295715	253.5	584.5
HMGCS1	1.47676	4.8e-08	1.44e-06	3633.5	8015
HMGN5	1.39216	0.000454599	0.00497369	151.5	301
HMOX1	2.0785	3.08e-12	1.69e-10	220	735.5
HOPX	4.5395	1.19e-05	0.000218791	2.5	46.5
HPS5	1.12238	0.000218831	0.00270674	680	1109.5
HS3ST6	5.32304	0.000111721	0.00153772	1	32.5
HS6ST3	1.52552	3.42e-10	1.42e-08	624	1407
HSD3B1	6.14522	6.02e-07	1.48e-05	1	55.5
HSH2D	1.2492	0.000231797	0.00283329	589	1112
HSPA2	1.55026	1.78e-09	6.74e-08	466	1054.5
IER3	1.36696	0.000130717	0.00175032	2006	4138
IER5	1.40605	3.48e-08	1.07e-06	1505	3032
IFI30	1.64752	1.83e-12	1.04e-10	973	2345.5
IFITM1	1.75711	3.28e-06	7.02e-05	1175	3110.5
IFITM3	1.20572	2.34e-05	0.00039163	3716.5	6826
IFNL1	4.65791	2.94e-05	0.000479296	5	99.5
IFT122	1.17722	1.67e-06	3.82e-05	1647.5	2924.5
IGFBP2	1.67108	2.97e-10	1.24e-08	2728.5	6979
IGFBP3	1.53419	6.24e-05	0.000919272	438.5	1056
IGFBP5	2.66172	7.57e-20	9.26e-18	2930.5	14041
IGFL1	4.39899	2.82e-12	1.55e-10	10	157.5
IGFL2-AS1	2.2021	1.28e-07	3.53e-06	89	319.5
IGSF10	3.41174	2.32e-05	0.000388834	8	69
IL17RC	2.28776	1.3e-12	7.48e-11	653.5	2420.5
IL17RE	5.02733	1.42e-40	7.99e-38	43	1083
IL17REL	5.07163	0.000158223	0.00206426	1.5	38.5
IL18R1	3.68899	1.6e-05	0.000281831	4.5	45.5
IL20RA	2.8448	2.78e-12	1.54e-10	42	241
INAFM2	1.06609	0.000187941	0.00238875	259.5	421
INHA	1.99071	1.2e-05	0.000220839	52.5	168.5
IQSEC2	1.48224	4.58e-09	1.64e-07	469	1032.5
IRX3	2.12667	2.28e-15	1.83e-13	933	3228
IRX5	1.73606	4.05e-10	1.66e-08	602.5	1609.5
ITGA10	3.0331	5.89e-07	1.46e-05	19.5	129.5
ITGA2	1.59224	0.000201875	0.00253028	1016	2387
ITGA6	1.5946	7.68e-07	1.87e-05	600	1479.5
ITGB6	1.10192	5.08e-05	0.000767677	1855	3082.5
ITGB8	3.44947	4.61e-31	1.39e-28	128.5	1095.5
ITM2C	2.1631	2.24e-12	1.26e-10	298.5	1034
ITPR1	2.14498	2.74e-09	1.02e-07	480	1674.5
ITPR2	1.72323	1.65e-13	1.06e-11	858	2203
JCAD	1.92651	2.22e-10	9.4e-09	209	608
JMJD7	1.99255	8.59e-06	0.000166209	84.5	253
JPH3	1.08227	8.94e-05	0.00126724	305.5	500
KAZALD1	1.07596	0.000120451	0.00163301	361.5	591
KCNC1	5.14793	3.6e-20	4.54e-18	10	282
KCND3	1.8111	0.000354698	0.00408392	33.5	91.5
KCNE4	8.49552	4.63e-60	8.37e-57	10	2997.5
KCNF1	1.46089	0.000592972	0.00622264	81	175.5
KCNK13	3.69303	2.26e-06	5.03e-05	6.5	63.5
KCNK3	3.25196	0.000135635	0.00180724	6	44.5
KCNK5	1.76043	1.39e-09	5.33e-08	256	672
KCNMA1	3.16211	1.24e-08	4.12e-07	48	366
KCNN4	1.23573	0.000198999	0.00250324	1036.5	1857
KDELR3	1.04892	0.000365737	0.00417556	413.5	649
KIAA0040	1.45931	6.17e-05	0.00091001	255.5	551
KIAA0895L	1.15816	0.000829427	0.00830397	461	800
KIAA1257	2.39259	1.41e-12	8.1e-11	137.5	577.5
KIAA1324	2.53604	3.93e-21	5.41e-19	1255	5799.5
KIAA1549	1.53333	4.01e-08	1.22e-06	570	1320
KITLG	1.26958	9.96e-06	0.000187818	1203	2192
KLF3-AS1	2.54984	0.000814128	0.008181	11	48.5
KLRG2	1.73493	0.000151912	0.00200118	155.5	378.5
KREMEN1	1.30844	4.38e-07	1.1e-05	506.5	963.5
KREMEN2	2.64453	2.42e-08	7.65e-07	123	575.5
KRT1	5.53902	3.74e-05	0.000591908	1	39
KRT10	2.00417	2.39e-07	6.36e-06	700	2057
KRT13	3.69086	4.45e-23	7.46e-21	847.5	8091
KRT14	6.81417	2.96e-05	0.00048294	0.5	42.5
KRT15	3.47717	2.5e-26	5.5e-24	292	2443.5
KRT16	4.14739	4.13e-31	1.27e-28	93.5	1228.5
KRT17	2.59791	1.31e-13	8.64e-12	79.5	384.5
KRT20	7.57773	1.21e-111	1.98e-107	20	2943
KRT23	5.27079	2e-34	7.1e-32	21	604
KRT3	9.71623	3.49e-10	1.45e-08	0	124.5
KRT32	4.60088	5.03e-05	0.00076115	2	36
KRT38	6.94693	0.000328679	0.00383043	0	17.5
KRT4	5.27958	4.9e-39	2.42e-36	34	1040.5
KRT5	3.82421	5.21e-06	0.000107382	4.5	49.5
KRT6B	8.04789	9.4e-11	4.25e-09	7	1271
KRT6C	4.70207	2.08e-12	1.18e-10	11	211.5
KRT79	7.05517	0.0001918	0.00243021	0	19
KRT9	3.6642	0.000857181	0.00855026	3	32
KRTDAP	5.23295	2.01e-06	4.55e-05	2	57
KTN1	1.42994	6.99e-09	2.44e-07	6716.5	13869.5
KYNU	1.45942	1.06e-05	0.000197931	2947.5	6329.5
LAMB2	1.16638	2.1e-08	6.73e-07	5109	8944
LCN2	3.08368	2.12e-10	9.05e-09	23	155.5
LDB3	2.89197	2.99e-11	1.44e-09	37	221.5
LDLRAD3	1.21245	2.98e-05	0.000486098	564.5	1054
LIF	1.69567	3.28e-06	7.03e-05	99	250
LIMCH1	1.23474	0.00011236	0.0015439	367	686
LIMK2	1.14589	2.15e-06	4.79e-05	801	1398
LIN7A	1.0219	0.000687382	0.00710033	662.5	1054
LINC00327	5.04982	0.000450222	0.00493908	1	27
LINC00473	6.83243	1.49e-10	6.56e-09	1.5	141.5
LINC00514	3.42511	4.34e-07	1.1e-05	14.5	123.5
LINC00885	1.63097	0.000795079	0.00801434	43.5	104.5
LINC01085	4.60582	1.23e-08	4.12e-07	5	96
LINC02395	4.46158	6.44e-05	0.000946794	2	35.5
LIPG	3.44484	1.76e-05	0.000304941	6	51
LMCD1	2.63577	1.84e-19	2.18e-17	171.5	841
LMO3	6.80348	1.24e-21	1.91e-19	4.5	383.5
LOC100128531	2.37058	0.000107324	0.00148727	19	80
LOC100128770	2.29255	5.91e-09	2.09e-07	84.5	317.5
LOC100132111	1.66085	1.28e-07	3.53e-06	175.5	440.5
LOC101927318	4.5196	1.72e-18	1.87e-16	16.5	286
LOC101927770	1.34171	0.000945153	0.00921864	73.5	145.5
LOC101927787	7.25642	7.73e-05	0.00111488	0	22.5
LOC101928944	2.98297	0.000660822	0.00685867	6	36.5
LOC101929613	4.52429	2.6e-12	1.44e-10	11.5	201
LOC283335	1.27644	0.000246359	0.0029936	240.5	447.5
LONRF2	1.34961	0.000110601	0.00152748	1193	2476.5
LPAR1	3.34382	3.97e-07	1.01e-05	9.5	74
LPIN1	1.26388	5.56e-06	0.000113518	858	1658.5
LRAT	4.0781	9.19e-10	3.6e-08	8.5	107
LRIG1	1.51368	1.19e-07	3.3e-06	536.5	1192
LRIG3	1.46264	0.00050839	0.00547281	649.5	1317.5
LRP1B	2.88907	4.24e-14	3.02e-12	45.5	265.5
LRP5	1.0906	2.11e-06	4.74e-05	3260.5	5391
LRRC10B	1.58502	7.58e-08	2.19e-06	197	465
LRRC15	4.326	1e-18	1.11e-16	16	259.5
LRRC4	2.21231	4.23e-05	0.000655934	77	297
LRRC61	1.12961	0.000218046	0.00269969	528.5	916.5
LRRC75B	2.64532	5.14e-09	1.82e-07	50	233
LTBP2	1.35086	1.13e-05	0.000209867	223.5	443.5
LURAP1L	2.72428	2.1e-29	5.52e-27	864	4404
LY6E	1.98064	2.4e-13	1.52e-11	6102.5	18846
LY6G6C	5.13996	1.18e-16	1.06e-14	6	170.5
LYPD3	1.01828	4.21e-05	0.000653484	1699.5	2747
LYPD6B	1.47166	7.77e-11	3.55e-09	872.5	1885
MACC1	2.22582	2.68e-17	2.56e-15	299	1076.5
MACROD2	1.29359	3.2e-05	0.000517162	197	371.5
MAFB	2.03925	3.78e-12	2.05e-10	558	1813
MAFF	1.71313	0.000814983	0.00818454	35.5	91.5
MALAT1	2.03005	6.78e-06	0.000134953	503	1464
MAML2	1.2283	0.000906743	0.00892967	120	215.5
MANSC1	1.01326	0.000496969	0.00537222	468	756
MAOA	2.56779	7.11e-14	4.92e-12	299.5	1317.5
MAOB	5.10986	1.81e-68	4.92e-65	146.5	4085
MAP10	1.05954	0.000594548	0.00623241	243	394.5
MAP2	1.33098	9.45e-05	0.00132919	329	646
MAP3K20	1.05934	0.000360962	0.00414139	2094	3353
MAPK10	2.14271	2.65e-05	0.000438685	29.5	103.5
MAPK11	1.58435	6.57e-05	0.000964536	137	319
MAPK15	2.0793	1.18e-06	2.75e-05	75	252.5
MAPK4	5.452	6.1e-26	1.29e-23	12.5	450.5
MAST4	1.35283	0.000380811	0.00431135	890.5	1796
MATN2	1.21147	0.000416528	0.00463508	628.5	1183
MCAM	2.78453	5.96e-05	0.000883562	14	80.5
MCF2L	1.4892	1.33e-08	4.41e-07	1093	2383.5
MDK	1.4157	6.53e-08	1.89e-06	7307.5	15085.5
METTL7A	1.04503	0.000936579	0.00916248	367	596
MFSD2A	2.98053	1.85e-10	7.99e-09	36.5	227.5
MFSD6	1.46613	1.02e-08	3.49e-07	610.5	1340.5
MGP	1.62497	4.02e-05	0.000630701	1217.5	2796.5
MIA3	1.24095	3.31e-07	8.55e-06	1598.5	2990
MID2	1.03615	8.06e-06	0.000156713	1397	2241.5
MIR9-3HG	2.13177	2.24e-07	5.97e-06	90	317.5
MLLT11	1.87191	3.28e-05	0.000527858	125.5	363
MME	2.09936	8.89e-05	0.00126383	37.5	129.5
MN1	2.76651	3.51e-05	0.000558428	14.5	81
MPZL2	1.16389	1.32e-06	3.06e-05	2217	3787
MSTO2P	2.94605	1.38e-05	0.000246997	29.5	165
MUC5B	3.64056	2.03e-15	1.66e-13	584	5938
MX2	1.79516	0.000345375	0.00399638	52	140.5
MYCN	2.72541	8.23e-08	2.36e-06	29.5	148
MYH14	1.15677	0.000155037	0.00203576	6340.5	11325.5
MYLIP	1.11789	0.000688636	0.00710877	1273.5	2174
MYO10	1.11487	0.000732384	0.0074844	1108	1930.5
MYO15B	2.1716	8.51e-08	2.43e-06	237	823.5
MYO7A	1.71667	0.00041477	0.00462184	39	100.5
NAGK	1.16314	1.41e-06	3.24e-05	1344	2312
NAV3	5.13184	2.29e-23	3.93e-21	18	513.5
NCALD	2.84399	2.41e-11	1.18e-09	33.5	190
NCKAP5	1.77837	1.49e-06	3.42e-05	148	408
NEAT1	1.1704	0.00044543	0.00489312	7617	12630
NELL2	5.04525	1.51e-20	1.98e-18	22.5	599
NEURL1	1.90439	0.000925913	0.00909094	30.5	94
NEXMIF	3.10422	1.35e-11	6.79e-10	25	169.5
NFASC	2.54693	1.33e-05	0.000240225	27	117
NFIB	1.47919	1.01e-10	4.57e-09	1284.5	2787
NFIX	1.77077	7.58e-08	2.19e-06	213	588
NHS	1.42363	4.12e-05	0.000640141	300.5	646
NHSL2	4.74445	1.9e-17	1.89e-15	8.5	182
NIN	1.19648	1.56e-05	0.000275885	1445.5	2619
NIPAL1	1.73144	1.14e-08	3.83e-07	179	466.5
NKX3-1	1.62157	9.34e-06	0.000178212	90.5	219
NLRC5	1.76662	0.000764	0.00772499	58.5	162.5
NOV	4.11195	4.45e-05	0.000682308	3.5	46
NPPA-AS1	2.96438	0.000514224	0.00550733	6.5	38.5
NR4A1	2.29523	6.62e-15	5.18e-13	161.5	619.5
NR4A2	2.56751	1.28e-14	9.61e-13	255.5	1239
NRK	2.98991	1.18e-13	7.82e-12	36.5	224.5
NTRK2	6.3877	4.01e-06	8.44e-05	9.5	731.5
NTSR1	3.9037	6.81e-15	5.27e-13	21.5	260
NUCB2	2.04549	7.83e-11	3.57e-09	1204	3868
NWD1	3.0296	3.8e-05	0.000600291	8.5	55
OAT	1.72824	5.47e-10	2.21e-08	2244.5	5609
OLFML3	2.54081	1.8e-05	0.000310097	19	87
OLMALINC	1.0621	0.000269722	0.00323606	271.5	448.5
OPLAH	1.07903	0.000751754	0.00763745	308.5	495
OPRD1	7.36538	5.24e-05	0.000787473	0	23.5
OSGIN1	1.0663	0.000262442	0.00316272	383.5	642.5
OXGR1	3.37268	6.02e-14	4.22e-12	59	448
OXTR	3.60483	4.9e-28	1.19e-25	63.5	599.5
P2RY6	1.5217	0.000363473	0.00415555	97.5	229.5
PABPC1L	1.1331	0.000603098	0.00630984	729	1207
PADI2	1.44306	0.000124821	0.00168244	424.5	882.5
PAG1	1.13835	0.000425553	0.0047226	183	311
PALM3	1.17633	9.89e-06	0.000186808	512	903
PALMD	4.77204	6.58e-25	1.29e-22	13.5	294
PAM	1.07424	1.52e-05	0.000270039	1596	2621
PAQR5	3.3152	8.3e-18	8.38e-16	51	407
PAQR7	1.0526	0.000894418	0.00885114	220	349.5
PARM1	3.39569	2.85e-09	1.05e-07	18.5	161.5
PBXIP1	1.25445	4.04e-07	1.03e-05	1257.5	2383.5
PC	1.27319	1.14e-07	3.19e-06	1285.5	2466
PCDH7	1.64108	5.32e-06	0.000108928	285	731.5
PCDH8	2.37851	9.31e-07	2.22e-05	57.5	229.5
PCDH9	2.76937	6.26e-19	7.12e-17	127.5	692.5
PCDHAC2	1.37235	6.43e-05	0.000946634	154	316.5
PCSK2	4.86392	4.41e-05	0.000676459	91	2296.5
PDE1A	3.40431	1.57e-06	3.6e-05	9	73
PDK3	1.09998	3.98e-05	0.000624339	1672	2725
PDZD2	3.14167	0.000147253	0.00195246	14	92.5
PDZD7	1.42818	0.000863959	0.00860731	60.5	127.5
PEG13	1.94075	0.000404009	0.00453298	39.5	120.5
PERP	1.19081	3.42e-05	0.000547793	6594.5	11297.5
PGLYRP2	5.61706	4.45e-16	3.75e-14	4.5	180.5
PHLDA1	3.68734	1.14e-49	1.03e-46	1691	17401.5
PHLDA2	1.01455	0.000165457	0.00214342	1021	1638.5
PHOSPHO1	3.90973	9.89e-05	0.00138491	3	36.5
PI3	7.57942	2.12e-06	4.75e-05	0.5	77.5
PIK3R1	1.03455	2.13e-05	0.00036102	3491	5676.5
PIK3R3	1.42837	3.31e-07	8.55e-06	483.5	1040
PITPNM3	2.16375	6.5e-12	3.45e-10	109.5	380.5
PKNOX2	5.17842	1.31e-07	3.62e-06	2.5	66.5
PKP1	3.57666	4.71e-48	3.84e-45	680	6383.5
PLA2G4F	2.49707	4.1e-16	3.49e-14	113	499
PLA2R1	2.21947	5.77e-11	2.71e-09	92	332
PLAT	5.72106	1.31e-15	1.08e-13	3.5	144.5
PLCB4	1.75844	6.03e-11	2.81e-09	368.5	957.5
PLEC	1.20587	1.53e-07	4.17e-06	11814	21628
PLEKHA4	3.51733	1.33e-11	6.74e-10	43	386.5
PLEKHB1	3.23076	2.41e-28	5.94e-26	519	3906.5
PLEKHG1	1.15399	0.000130624	0.00175032	260	445
PLEKHG4	1.67904	9.27e-06	0.000177047	167.5	407
PLEKHH2	1.13808	5.88e-05	0.000872145	358.5	628
PLK2	1.95409	2.01e-18	2.16e-16	5156	15819.5
PLK3	1.72386	7.83e-06	0.000153307	77	199.5
PLLP	1.29668	0.000107244	0.00148727	235.5	457.5
PLPP2	1.0353	0.000238974	0.0029138	1323.5	2078.5
PLPP3	1.06243	0.000320052	0.00374868	328	533.5
PLPPR2	1.60329	6.09e-10	2.45e-08	1282	3100.5
PLXNA3	1.54408	1.45e-10	6.43e-09	1592	3637
PLXNB1	1.11206	5.52e-05	0.000824008	2598.5	4336
PLXNB3	2.23551	5.98e-11	2.79e-09	399	1431
PNPLA7	1.5306	6.65e-05	0.000972703	94.5	212.5
POU2F3	2.13071	0.000673378	0.00698228	26.5	94.5
PPFIBP1	1.57995	6.95e-12	3.65e-10	1122	2639.5
PPFIBP2	1.8475	1.14e-09	4.39e-08	175	491
PPM1E	1.31867	0.000189676	0.00240893	531.5	1035
PPM1L	1.20774	6.14e-07	1.51e-05	766.5	1397
PPP1R1B	5.44189	2.52e-06	5.56e-05	1.5	50.5
PRAG1	1.59789	2.42e-09	9.04e-08	415	997
PRICKLE2	1.14678	1.42e-05	0.000253921	1480.5	2490
PRICKLE2-AS1	2.2059	2.46e-07	6.51e-06	72.5	269
PRLR	1.26142	0.000787927	0.00794717	2408	4508.5
PRODH	2.69687	5.17e-08	1.54e-06	67	337.5
PRR15	1.09933	0.00040468	0.00453426	1050.5	1826
PRRT4	2.44741	7.09e-05	0.00102805	24	97.5
PSAPL1	6.45347	3.05e-21	4.31e-19	4	266
PSORS1C1	3.23095	0.000291858	0.00346586	5	36.5
PTK2B	1.43539	0.000103938	0.00144899	113	245
PTPRE	1.08801	8.61e-05	0.00123007	396	668
PTPRN2	2.51528	0.000121463	0.00164536	25	116
PTPRT	5.13771	1e-09	3.89e-08	3.5	101
PXMP4	1.00399	0.00022605	0.00277731	488	753.5
PZP	3.74304	2.73e-05	0.000450623	13	134.5
QRICH2	2.06451	0.00101423	0.00983931	19	63.5
QSOX1	1.56689	8.49e-08	2.43e-06	4352.5	9911
RAB3D	1.7038	6.55e-10	2.62e-08	1279.5	3361.5
RAET1L	4.8502	7.48e-15	5.77e-13	6	135
RAPH1	1.77782	6.71e-06	0.000133757	1422	3995
RASD1	5.52308	7.85e-25	1.52e-22	26.5	1034
RASSF8	1.38514	5.37e-05	0.000806956	1061.5	2178.5
RASSF8-AS1	1.81016	0.000251073	0.00304148	36.5	99
RELB	1.30474	0.000392711	0.00443374	106	202.5
REPS2	2.75117	1.26e-20	1.66e-18	376.5	1934.5
RERG	1.00251	0.000876362	0.00870955	803	1299
RETREG1	2.38915	3.31e-11	1.58e-09	281.5	1099.5
RGCC	6.76608	2.97e-57	4.02e-54	28	2364
RGL1	2.3329	1.09e-06	2.57e-05	109	457.5
RGS6	2.84925	8.83e-17	8.07e-15	73.5	406.5
RHBDD2	1.0265	4.87e-06	0.000101063	2396.5	3807.5
RHBDL3	2.41499	0.000312706	0.00367587	15.5	67.5
RHCG	3.32437	3.83e-09	1.4e-07	19.5	144
RHOV	1.10959	3.46e-05	0.00055319	427.5	726
RIMKLA	1.65047	2.42e-07	6.43e-06	140.5	347.5
RIMS2	2.09337	2.41e-05	0.000403173	38	129
RNASET2	1.33189	1.77e-08	5.7e-07	1051	2068
RNF125	3.08113	2.11e-21	3.15e-19	70	467.5
RNF224	2.50115	2.89e-09	1.06e-07	55	249.5
RNF43	2.81034	2.73e-15	2.18e-13	655	3814
RORA	2.02989	3.24e-07	8.4e-06	75.5	249
RORC	1.94229	1.25e-05	0.000228527	72.5	207
RPL23AP64	2.22631	0.000682841	0.00706239	16.5	62
RPRM	1.68578	8.33e-07	2.01e-05	144	360.5
RPS6KA5	1.28679	4.24e-06	8.9e-05	305	583
RPUSD3	1.26997	5.24e-06	0.000107798	1117.5	2070.5
RSAD2	3.71937	1.89e-06	4.28e-05	18	190.5
RTKN2	1.34342	3.21e-06	6.92e-05	391	753.5
RTL5	1.86578	1.03e-07	2.88e-06	127.5	369
RUNDC3A	1.9306	0.000888853	0.00881216	23	68.5
RUNDC3A-AS1	1.38491	0.000257652	0.0031096	160.5	325.5
RUNX1	1.55567	9.57e-06	0.000181791	1777.5	4289.5
RUNX1T1	2.58766	0.000276362	0.00330841	19	98.5
RUSC1-AS1	1.3686	0.000231618	0.00283329	148.5	297.5
RYR1	1.86288	2.32e-05	0.000388834	50.5	144.5
S100A14	1.89903	4.1e-15	3.24e-13	3514.5	10408.5
S100A16	2.09564	3.53e-14	2.54e-12	2443.5	8308
S100A4	2.89437	1.85e-16	1.63e-14	61.5	356.5
S100A6	3.41372	6.76e-40	3.55e-37	705.5	5997
SALL4	1.93572	1.29e-11	6.58e-10	310.5	929
SAT1	1.25899	3.96e-06	8.34e-05	572	1040.5
SCARA3	1.6286	2.91e-06	6.31e-05	609.5	1555
SCCPDH	1.18381	6.92e-05	0.00100906	2311	3932.5
SCD	1.23128	8.93e-07	2.14e-05	43551.5	80947
SCD5	1.31641	9.6e-06	0.000182269	560	1123.5
SCG2	7.26135	1.88e-25	3.73e-23	4.5	560
SCGB1A1	7.24375	4.38e-06	9.13e-05	0.5	60.5
SEC14L1	1.39548	6.49e-08	1.89e-06	2793	5893.5
SECISBP2L	1.33731	6.51e-08	1.89e-06	908.5	1792
SECTM1	2.77345	7.55e-09	2.63e-07	25.5	135.5
SELENBP1	2.6768	2.63e-15	2.11e-13	1405	6879
SELENOM	1.41495	2.94e-06	6.37e-05	205	422
SEMA4G	2.23585	4.13e-13	2.55e-11	113	414
SEMA6D	4.54494	2.16e-20	2.77e-18	18	347
Sep-10	1.55577	1.52e-06	3.48e-05	297.5	708
SERHL2	2.09234	0.00057843	0.00608305	25.5	85.5
SERINC2	1.4225	7.38e-06	0.000146188	604.5	1280.5
SERPINA1	1.82138	1.77e-10	7.71e-09	293	822.5
SERPINB5	2.08454	2.05e-10	8.77e-09	296	976.5
SEZ6L2	1.10504	1.65e-05	0.000288038	1847	3183
SFMBT2	3.34109	1.31e-21	1.99e-19	141.5	1173.5
SGCG	1.51351	0.000318511	0.00373871	157	365
SGK1	1.57953	2.12e-07	5.68e-06	419.5	973.5
SGPP2	3.63219	6.8e-35	2.7e-32	181.5	1703.5
SGSM1	2.76967	8.9e-07	2.14e-05	17	90
SH3BGRL	1.8525	1.31e-11	6.65e-10	4188.5	11479
SH3BP4	1.22578	5.98e-07	1.48e-05	1589	2871.5
SH3BP5-AS1	1.52086	0.000312137	0.00367184	117.5	263.5
SH3PXD2A	2.5662	1.18e-16	1.06e-14	99.5	457.5
SH3PXD2B	1.68431	5.76e-09	2.04e-07	510.5	1299
SH3TC2	3.82941	5.39e-14	3.8e-12	19	211.5
SHANK2	1.01927	1.76e-05	0.00030488	887	1415
SHC3	3.02336	5.16e-12	2.76e-10	28	178
SHC4	6.15012	1.29e-40	7.5e-38	9.5	526.5
SHROOM3	1.42671	9.09e-05	0.00128393	1395	3067
SIDT1	1.2327	4.48e-08	1.35e-06	1470	2678.5
SIK3	1.36886	1.94e-07	5.23e-06	395	806
SIPA1L2	2.03279	6.22e-12	3.31e-10	968	3195
SLC12A1	4.50927	0.000453042	0.00495998	2	34
SLC12A2	2.5721	8.1e-14	5.54e-12	3406.5	15262
SLC12A4	1.17183	0.000174398	0.00224468	220	385.5
SLC1A3	2.775	1.34e-05	0.000241427	13.5	71
SLC22A18	1.33977	6.94e-05	0.00101144	363.5	689.5
SLC22A4	1.87097	5.44e-05	0.000814891	46	128
SLC23A1	4.16056	1.72e-08	5.56e-07	5.5	76
SLC25A18	2.65122	2.63e-06	5.78e-05	18	87.5
SLC25A29	1.80015	1.42e-08	4.68e-07	2057.5	5473.5
SLC25A35	1.32944	0.000623255	0.006504	146.5	283.5
SLC25A45	1.63123	0.000377193	0.00428232	71.5	181
SLC26A2	3.03199	3.62e-19	4.18e-17	241.5	1494.5
SLC28A3	4.0841	3.81e-05	0.000600565	3	38.5
SLC2A10	1.32084	9.98e-08	2.82e-06	593	1162.5
SLC2A6	1.1577	2.19e-05	0.000370494	471	822
SLC34A3	2.02434	4.32e-05	0.000666749	42	133.5
SLC37A2	3.16675	7.49e-13	4.45e-11	50	345.5
SLC39A6	1.23489	4.28e-05	0.000661724	23656	44433
SLC44A3	1.77582	0.000411036	0.00459598	64	160.5
SLC45A1	3.3322	1.02e-06	2.41e-05	9	69.5
SLC4A8	1.78454	4.17e-13	2.56e-11	462	1251
SLC52A3	2.22906	1.7e-09	6.44e-08	75.5	269.5
SLC5A8	1.90319	0.000216998	0.00268875	68.5	209.5
SLC6A12	5.47262	8.72e-05	0.00124334	2	75.5
SLC7A8	4.016	6.28e-13	3.78e-11	41.5	579
SLC9A3R2	1.66649	9.29e-08	2.64e-06	921.5	2287.5
SLC9A4	1.36816	0.000900983	0.00889104	96.5	200.5
SLC9A7	1.15858	0.000150481	0.00198393	1955.5	3557.5
SLCO4A1	1.01129	0.00065042	0.00676578	904.5	1458
SLCO4C1	2.27642	1.07e-08	3.64e-07	90	343.5
SLIT1	3.78335	1.02e-17	1.02e-15	35	397
SLITRK1	4.99199	2.27e-09	8.53e-08	3	75
SLPI	3.5754	5.95e-17	5.5e-15	52	468.5
SMIM5	2.21919	2.49e-10	1.05e-08	78	281
SMOC1	4.42085	0.000884292	0.00877228	1.5	25.5
SMOC2	2.81939	3.38e-07	8.72e-06	18	97.5
SNAI1	3.26656	2.32e-10	9.73e-09	25	199
SNTB1	3.40115	2.24e-17	2.18e-15	78.5	612.5
SORCS1	3.31956	0.000170901	0.00220666	9	74
SOWAHC	1.84059	1.05e-12	6.12e-11	328	921.5
SOX13	1.56057	1.28e-11	6.52e-10	1892.5	4379.5
SOX2	1.66509	2.28e-10	9.6e-09	1748	4314
SOX9	2.36275	2.12e-14	1.57e-12	1175	4902
SOX9-AS1	6.84461	1.68e-05	0.000292268	0.5	45
SP6	1.4455	5.79e-08	1.71e-06	324.5	696
SPATA18	1.15732	0.000297366	0.00352356	259.5	444.5
SPDEF	1.25258	8.67e-05	0.0012379	1761	3383
SPHK1	1.95153	1.29e-07	3.55e-06	496.5	1428.5
SPINK4	6.8308	6.93e-16	5.81e-14	2	179.5
SPIRE2	1.94646	6.42e-13	3.85e-11	422	1242
SPNS2	1.05395	0.000593233	0.00622264	227.5	368.5
SPRR1A	2.65531	2.79e-06	6.08e-05	23.5	114.5
SPRR1B	2.43119	0.000322569	0.00377273	31	121.5
SPRY1	1.72912	0.000114511	0.00156411	83.5	206.5
SPRY4	3.66919	5.27e-17	4.93e-15	25	254
SPTLC3	4.64644	5.06e-24	9.36e-22	27.5	556.5
SPTSSA	2.12911	1.23e-11	6.31e-10	3022	9900
SRCIN1	1.88971	4.1e-08	1.25e-06	105	302.5
SRGAP3	1.74836	0.000345664	0.00399687	60.5	165
SRMS	2.52989	7.74e-09	2.68e-07	57	249
ST3GAL1	1.66397	4.95e-13	3.03e-11	1990.5	4993.5
ST6GALNAC1	4.19699	2.04e-06	4.59e-05	4	59.5
ST6GALNAC2	1.08134	8.62e-06	0.000166421	938	1553.5
ST6GALNAC4	1.86088	5.85e-11	2.74e-09	193.5	545
ST8SIA1	2.90668	5.54e-05	0.000825392	13	71
ST8SIA4	1.61348	6.41e-09	2.26e-07	330	785
ST8SIA6	2.26923	1.92e-16	1.68e-14	216.5	808.5
STARD4	1.83185	7.99e-10	3.16e-08	170	477.5
STAT3	1.15197	5.17e-07	1.29e-05	2665	4669
STC1	3.45604	2.26e-15	1.83e-13	831	7710.5
STMN3	1.19933	3.88e-05	0.000609809	1153.5	2148.5
STUM	2.32318	2.83e-05	0.000463962	53	202.5
SULF2	1.0134	0.000157513	0.00205995	49336.5	80407
SUSD2	4.18481	7.79e-19	8.74e-17	76	1171
SYBU	1.51849	0.000107249	0.00148727	395.5	854
SYCP2	1.54032	4.66e-08	1.4e-06	725.5	1615.5
SYN3	3.53635	9.07e-05	0.00128247	4.5	42.5
SYNGR1	1.25744	1.3e-05	0.000235177	383.5	696.5
SYT13	2.76869	1.02e-05	0.000191166	15.5	80.5
SYT7	1.33311	1.88e-05	0.000324114	1295.5	2668.5
SYTL2	1.02002	4.94e-05	0.000749504	12303	19861.5
TBC1D9	1.44579	8.18e-07	1.98e-05	7884	17259.5
TCAF2	2.35754	2.02e-07	5.42e-06	64	271.5
TCF7	2.04631	3.95e-06	8.33e-05	81	256
TCN1	6.23677	6.85e-19	7.74e-17	3.5	201
TCTA	1.23066	7.6e-06	0.00014949	715.5	1326
TECPR1	1.10613	0.00037632	0.00427538	390	642.5
TENM4	2.11581	5.93e-07	1.47e-05	169	601.5
TENT5A	1.70377	1.58e-08	5.14e-07	2137	5607.5
TENT5C	3.09837	9.63e-35	3.64e-32	206.5	1377
TESC	3.18539	6.42e-20	7.98e-18	93.5	651.5
TFF3	4.2351	1.92e-19	2.24e-17	192	2615.5
TGFA	1.53098	8.98e-10	3.53e-08	513.5	1141
TGFB1	1.15302	0.000113073	0.0015524	1446.5	2589
TGFB3	1.26504	0.000246385	0.0029936	254	493
THBD	1.59146	1.78e-08	5.73e-07	634	1532.5
THEG	4.63058	6.98e-10	2.78e-08	5.5	110
THEM5	2.07756	0.000510967	0.00548708	22.5	77
TIAM1	1.03298	1.45e-05	0.00025939	942.5	1514.5
TIMP1	1.63318	3e-07	7.83e-06	2091.5	5326.5
TIMP3	2.32454	2.25e-14	1.65e-12	796.5	3255
TIMP4	1.76449	0.000496045	0.00536579	52	140.5
TLE2	1.12581	6.01e-05	0.000889562	727	1231.5
TLE4	1.03233	0.000900027	0.00889104	423	698
TM4SF1	8.19589	1.45e-80	1.18e-76	9	2075.5
TM7SF2	1.23132	0.00013385	0.00178639	2766	4945
TMC4	1.4299	2.06e-08	6.61e-07	900.5	1876.5
TMED3	1.0205	4.68e-05	0.000714323	4599	7476
TMEM150C	1.40918	2.28e-10	9.6e-09	1492.5	3115
TMEM158	2.22336	0.000121867	0.0016481	34	118
TMEM198	1.98418	1.04e-06	2.45e-05	56.5	174.5
TMEM205	1.8542	2.31e-17	2.24e-15	1709.5	4849
TMEM229B	1.3034	1.43e-07	3.91e-06	535.5	1019.5
TMEM44	1.07624	0.000433482	0.00479423	266	437
TMEM45A	4.33595	8.88e-32	2.95e-29	31	491
TMEM45B	1.95213	1.58e-09	6.05e-08	293.5	912
TMEM79	1.15582	1.59e-05	0.000280445	470.5	810.5
TMPRSS11E	4.54611	4.64e-11	2.19e-09	7	125.5
TMPRSS4	1.69962	3.32e-11	1.59e-09	1299	3269.5
TMTC2	2.59048	1.93e-20	2.5e-18	564	2614.5
TNFAIP3	2.33728	1.88e-10	8.1e-09	80.5	322.5
TNFRSF10C	1.20133	0.000451638	0.00494794	129	232
TNFRSF11B	6.82823	1.45e-56	1.82e-53	10.5	947
TNFRSF19	4.8605	8.36e-35	3.24e-32	21.5	486
TNIK	4.36192	2.68e-22	4.28e-20	78	1331
TNRC6C-AS1	1.69572	6.51e-06	0.000130197	90	223
TNS1	1.40418	2.32e-06	5.16e-05	196.5	405.5
TNS2	1.68759	9.01e-07	2.16e-05	171.5	440
TNS4	1.66218	1.31e-06	3.04e-05	110	275.5
TOX3	2.49527	0.000114599	0.00156411	37	170.5
TRERF1	1.02124	0.000479997	0.00521997	994.5	1623
TRIB1	1.09449	7.79e-05	0.00112133	763	1296.5
TRIB2	2.55141	1.17e-28	2.93e-26	742	3430
TRIM2	1.41917	8.58e-07	2.07e-05	1023	2118
TRIM29	2.99033	9.08e-14	6.13e-12	117	769
TRPM4	1.27369	0.000221926	0.00273523	881	1606.5
TRPV3	1.34397	0.000267678	0.00321392	120	234.5
TSPAN1	2.3638	6.63e-12	3.5e-10	306.5	1193.5
TSPAN2	4.92583	5.4e-35	2.2e-32	25.5	584
TSPAN3	1.93885	2.8e-14	2.02e-12	2039	6267
TSPEAR	9.10888	3.22e-17	3.04e-15	1	426.5
TSPEAR-AS1	6.64984	3.48e-11	1.65e-09	1.5	113.5
TSPEAR-AS2	6.05383	1.27e-06	2.98e-05	1	53.5
TSPYL2	1.53735	8.78e-09	3.01e-07	741	1720.5
TTC39C	1.03267	0.000104849	0.00145918	410	645.5
TUBG2	1.5835	2.02e-06	4.57e-05	258	628
TUNAR	4.98443	0.000271066	0.00324979	1.5	38.5
TUSC3	1.27631	8.66e-08	2.47e-06	1045	1963
TXLNB	2.41114	3.1e-05	0.000503544	26	110
UNC13A	3.59291	0.00011746	0.00159779	5	50.5
UPK1A	4.84475	2.93e-17	2.79e-15	8.5	190.5
UPK2	3.07234	5.02e-21	6.86e-19	310.5	2065
UPK3B	1.81463	3.48e-08	1.07e-06	1991.5	5492
VGF	2.73145	2.59e-21	3.76e-19	450	2290
VILL	2.97622	2.96e-06	6.41e-05	13.5	80
VIPR1	3.7286	5.66e-38	2.71e-35	202	2046
VPS9D1	1.15898	0.000199062	0.00250324	512	917
VSIG10L	1.26961	0.00040579	0.00454356	107	200
VTCN1	1.63444	0.000131728	0.00176096	181.5	470.5
VTN	3.4226	1.24e-05	0.000227129	11	100
VWA1	1.2111	5.7e-06	0.000116163	941	1712.5
VWA5B2	4.29958	4.1e-40	2.22e-37	66	1021.5
VWA7	1.89338	1.92e-05	0.000330646	81	243.5
WFDC2	2.67262	8.71e-06	0.000167781	19.5	92.5
WFDC21P	5.01644	1.12e-06	2.62e-05	3	73
WLS	1.40324	2.75e-05	0.000452546	377.5	743.5
WNT2B	2.01401	0.000204666	0.00255738	37.5	122.5
WSCD1	1.60437	3.98e-05	0.00062447	74	174.5
XAF1	2.64783	8.91e-05	0.00126439	46	240
XG	3.54029	2.77e-11	1.34e-09	21.5	206
XIST	1.00587	0.000287228	0.00342087	1814	2783
YPEL2	1.19246	8.02e-06	0.000156526	1010	1838
ZBED6CL	1.25731	0.000554379	0.00585662	229.5	443.5
ZBTB7C	6.8181	4.77e-50	4.56e-47	9.5	855
ZC3H12A	1.06458	0.000753121	0.00763745	373	629
ZDHHC3	1.4094	1.33e-08	4.42e-07	2890	5981
ZG16B	2.29005	1.38e-12	7.92e-11	315.5	1209
ZMAT1	1.22963	0.000739653	0.00754446	123	220.5
ZNF222	1.42641	5.52e-05	0.000824008	114	237
ZNF365	2.73503	1.61e-20	2.09e-18	166	879
ZNF436	1.29009	1.09e-07	3.05e-06	651	1231
ZNF503	1.30914	0.00028496	0.00339635	217	405.5
ZNF503-AS2	2.07261	0.000375548	0.00426959	34.5	109
ZNF750	3.50887	2.12e-24	4.01e-22	45.5	404.5
ZNF804A	2.96744	6.94e-09	2.43e-07	36	234.5
ZNF853	1.89373	3.64e-05	0.000577152	42.5	125
ZNF860	1.409	9.14e-06	0.000174827	174	356
ZSWIM8	1.16217	1.29e-06	3.01e-05	1322	2347

## Sheet: Downregulated_genes
Genes	log2FoldChange	pvalue	padj	average reads monolayer	average reads mammospheres
ABCA4	-4.76934	3.55495e-05	0.000564799	51	1.5
ABHD2	-1.10248	2.12871e-07	5.6867e-06	6304.5	2295
ACKR3	-1.43409	5.39686e-10	2.18956e-08	3692	1052
ADA	-4.4026	2.26952e-16	1.97448e-14	246.5	9
ADAM19	-3.04969	3.65387e-10	1.51259e-08	230	21
ADAT2	-1.82039	0.000346093	0.00399899	161	34
ADCY1	-1.43599	9.55363e-05	0.00134221	6205.5	1887
AFAP1	-1.2774	1.39123e-07	3.80402e-06	1348.5	435
AFAP1L2	-3.47964	3.73188e-19	4.27563e-17	594	43
AGR3	-4.58627	1.72197e-25	3.4586e-23	450.5	14.5
AJUBA	-1.8851	3.9012e-10	1.60274e-08	1461.5	301.5
AKNA	-1.6563	2.65816e-06	5.82041e-05	617.5	159.5
ALDH1A3	-1.36068	1.22804e-05	0.000225317	717	217
ANG	-3.34171	1.24766e-05	0.000227813	82.5	6.5
ANXA3	-2.1555	3.77629e-10	1.55535e-08	819.5	148.5
ANXA9	-2.04299	8.87027e-14	6.01293e-12	3456	672
AOX1	-1.94195	0.000220205	0.0027202	144	30.5
ARHGAP26	-2.98272	3.55282e-21	4.98283e-19	2261.5	213.5
ATRNL1	-1.55477	0.0004385	0.00483572	246.5	62.5
AURKB	-1.22079	6.87501e-07	1.68702e-05	1766.5	587.5
B3GNT5	-2.28847	0.000101731	0.00142065	145	22
BCAS3	-1.25712	3.41945e-06	7.30067e-05	30019.5	10160
BCAS4	-1.06213	0.00033413	0.00388282	1794	647
BHLHE41	-1.92105	2.27497e-07	6.05753e-06	446	89
BLM	-1.09896	4.91495e-05	0.000746604	1075	383.5
BLMH	-1.14199	2.82242e-05	0.00046335	809	284
BMPER	-4.69573	1.57125e-11	7.8413e-10	150.5	4.5
BOD1	-1.30371	8.76353e-09	3.00789e-07	4220.5	1334
BUB1	-1.04761	1.05254e-05	0.000196824	2985	1118.5
BUB1B	-1.02289	2.63325e-05	0.000435812	2028.5	781.5
C1QTNF6	-1.39884	0.00011095	0.00153075	2239	671.5
C1orf112	-1.26912	0.000645555	0.00671947	848.5	260
C20orf27	-1.03432	0.000361291	0.00414224	2701	1009.5
C3orf67	-1.56248	0.000153221	0.00201516	208.5	54
CA2	-1.14318	1.14425e-05	0.000211537	1951.5	677.5
CACNA1H	-1.17094	0.000183995	0.00234962	2601	888
CAPN13	-1.45138	9.42291e-05	0.00132614	607	170
CARD10	-1.20753	0.000118728	0.00161235	897	306
CBFA2T3	-2.06484	3.90916e-18	4.0768e-16	3417	645.5
CCDC74A	-1.43016	3.42097e-05	0.000547793	613.5	184.5
CCDC85A	-2.12958	1.96926e-09	7.4334e-08	401	73
CCPG1	-1.29351	0.000845675	0.00845104	1322	394.5
CDC25C	-1.28627	5.44388e-05	0.000814891	591	183.5
CDCA7	-1.78953	4.95333e-06	0.000102396	624.5	133.5
CDCA7L	-1.11833	0.000690683	0.00712086	1098	388
CDH26	-2.91477	8.22112e-11	3.73602e-09	862	84
CENPA	-1.03581	5.73195e-05	0.000852405	986.5	371
CENPV	-1.24411	0.000110234	0.00152371	579	186.5
CEP55	-1.19681	1.84239e-06	4.18629e-05	3132.5	1081.5
CFL2	-1.46763	9.76691e-06	0.00018498	847	229
CHRNA5	-1.06503	0.000172918	0.00222916	1262	456.5
CISH	-1.92951	1.73921e-06	3.96292e-05	244	50
CITED4	-1.43973	0.000692542	0.00713551	692	195
CLEC3A	-5.07225	0.00013134	0.00175721	44	1
CNN2	-1.23588	1.94475e-05	0.000333395	726	244.5
COL18A1	-1.25342	2.84978e-05	0.000466428	7606	2459
CPZ	-1.62615	0.000950045	0.0092608	136	35
CREG2	-1.79068	5.37812e-06	0.000109958	363.5	79.5
CTSC	-1.66162	1.18063e-07	3.28898e-06	1433	339
CXXC5	-1.33763	1.27616e-08	4.24578e-07	8825	2667.5
DBP	-1.46619	8.81649e-06	0.000169345	662	181.5
DCDC2	-2.3091	1.32434e-15	1.08817e-13	998	159.5
DCTPP1	-1.01406	0.000900185	0.00889104	4117	1521.5
DDIAS	-1.17046	1.59925e-05	0.000281582	1128	384
DHRS3	-6.90259	2.70941e-41	1.63257e-38	923.5	6
DHX57	-1.01427	2.69369e-05	0.000444459	2198.5	834.5
DIO2	-4.04376	5.55749e-20	6.95498e-18	15038.5	668.5
DLGAP5	-1.05195	0.000164746	0.00213737	2598.5	945.5
DLX3	-1.42579	0.000616152	0.006434	224	67
DMRTA1	-2.40156	1.76965e-06	4.02664e-05	147.5	22
DNA2	-1.12836	0.00019165	0.0024302	902.5	311.5
DNM3	-3.28886	6.22165e-10	2.4931e-08	170.5	13.5
DOCK8	-1.15718	0.000736424	0.00752095	1185	435.5
DOK1	-1.72449	0.000304148	0.00359085	211	51.5
DPY19L2P1	-1.40889	0.000411565	0.00459873	319	90.5
DUSP9	-2.55016	3.618e-05	0.000574256	96	13
EHD2	-1.02761	0.000299457	0.00354575	663	251
EIF4EBP1	-1.07156	0.000438719	0.00483572	1359	524
ELF3	-1.34236	3.76677e-08	1.15408e-06	4790.5	1439.5
ELOVL2	-3.25426	2.19277e-30	6.15072e-28	1217	99.5
EPDR1	-1.98234	0.000532161	0.00565865	116	22
ERI1	-1.39093	2.45448e-06	5.42553e-05	1268	365
ESCO2	-1.29581	9.09944e-06	0.000174163	818.5	261
EXO1	-1.16009	2.62804e-05	0.000435392	1201.5	429
EXOSC5	-1.0779	3.9569e-05	0.000621979	873	323.5
EYA2	-1.65819	1.29692e-07	3.57621e-06	1015	257
FABP5	-2.40138	3.40982e-06	7.28967e-05	771	125.5
FAHD2B	-1.58755	0.000161012	0.00209393	226	60.5
FAHD2CP	-2.30159	1.16474e-06	2.7265e-05	234	36
FAIM	-1.04768	0.000206989	0.00258244	749.5	288
FAM198B	-1.18151	0.000442209	0.00486101	1107.5	363
FAM216A	-1.28856	0.000461279	0.00503999	247.5	78.5
FERMT1	-2.18371	3.35492e-07	8.66367e-06	297	49
FHL2	-1.9082	6.32892e-06	0.000127118	575	112
FHOD3	-2.29938	3.77134e-07	9.63201e-06	235.5	38
FIGN	-2.40576	3.8709e-09	1.41201e-07	718.5	110
FREM2	-2.34375	3.85262e-07	9.82417e-06	2268.5	354.5
FSTL3	-1.83319	5.71391e-07	1.41707e-05	706.5	160.5
FUT9	-1.51845	7.31056e-07	1.7912e-05	676	179.5
FZD8	-1.17771	0.000144809	0.00192161	446	154
GABRP	-3.7289	1.38962e-11	6.97769e-10	299.5	16.5
GADD45B	-1.26153	5.72046e-05	0.000851474	978.5	320
GAL	-1.61269	2.20074e-05	0.000372181	495.5	124.5
GALM	-1.57114	0.000231768	0.00283329	183.5	47.5
GINS4	-1.00628	0.000931232	0.00913214	589.5	224.5
GJA1	-7.81363	3.58886e-29	9.26779e-27	1075.5	3.5
GLA	-1.18446	9.05115e-07	2.16549e-05	3553.5	1195.5
GNG4	-1.34705	0.000108382	0.00149937	314.5	96
GPC6	-2.72333	3.13114e-08	9.81512e-07	504.5	57
GPR160	-1.4606	4.94964e-06	0.000102396	1708.5	462
GPR37L1	-2.18308	2.08634e-14	1.54989e-12	895	155
GPRC5A	-2.19491	1.59003e-21	2.39521e-19	5127	884
GPX8	-2.81632	9.88221e-08	2.79121e-06	489	49.5
GREB1	-2.65396	9.37379e-10	3.65713e-08	17989.5	2282.5
GSTM1	-3.19815	4.07349e-05	0.000635394	109.5	9.5
H19	-3.64584	2.78801e-58	4.12346e-55	19234	1179
H2AFY2	-1.24949	2.7612e-06	6.0298e-05	1615.5	519
HAUS6	-1.00679	0.000364658	0.00416617	1264.5	498
HEG1	-3.93635	8.2971e-15	6.33735e-13	282	15
HEY2	-3.93419	9.12593e-16	7.57499e-14	275.5	14.5
HILPDA	-1.29301	2.60967e-06	5.73739e-05	1336	436
HLA-DQB1	-1.09395	0.00038012	0.0043083	677	244
HLA-DRB1	-2.27481	1.21802e-19	1.45706e-17	1773	282.5
HLA-DRB5	-1.76728	3.46933e-07	8.93079e-06	444	104.5
HMGB2	-1.21397	1.09904e-08	3.70962e-07	8645.5	2903.5
HOXC13	-1.13022	0.000178335	0.00228811	1206.5	430.5
HPGD	-4.26875	2.38204e-20	3.02761e-18	424.5	16.5
HS3ST3A1	-1.64649	0.000155784	0.00204391	269.5	65
HYKK	-1.46085	0.000199901	0.0025094	262	75.5
ID2	-1.35638	1.85943e-05	0.000320117	1266	402
ID3	-1.50305	6.74978e-11	3.11083e-09	2457	670.5
IFITM10	-1.24009	6.02156e-05	0.000889779	2454	802
IGFBP4	-1.28668	3.50082e-05	0.000557835	8050	2699
INPP5A	-1.15795	3.69035e-06	7.81749e-05	1586.5	552
ITPRIP	-1.41286	2.66581e-05	0.000440305	433.5	129.5
JAK1	-1.54614	1.22946e-11	6.30878e-10	8277.5	2244.5
KALRN	-1.827	3.71708e-08	1.14316e-06	387	85
KCNJ8	-3.10432	3.63994e-07	9.3404e-06	176	15.5
KIT	-3.59609	1.41124e-08	4.65307e-07	148.5	10
KLF10	-1.50971	3.19937e-08	9.99051e-07	2506.5	684
KLF7	-1.87326	1.13028e-07	3.15953e-06	532.5	114.5
KLF9	-2.52018	1.15688e-14	8.71353e-13	922	121
KLHL13	-2.21035	4.17863e-09	1.50749e-07	351.5	59
KLK11	-1.35505	0.000890408	0.00882219	207	64.5
KLK6	-2.88038	1.69749e-19	2.01581e-17	2422	255.5
KRT80	-1.22769	6.73436e-09	2.36634e-07	20972	6967
LAMA3	-1.78057	1.25392e-10	5.57376e-09	984.5	225.5
LBR	-1.16548	1.23537e-05	0.000226331	1607	544.5
LCP1	-1.83166	1.81479e-05	0.000313095	494	110.5
LIMA1	-1.50491	4.81719e-09	1.7149e-07	1394	389
LINC00284	-9.08441	1.12586e-09	4.36111e-08	330.5	0.5
LINC01016	-3.4982	3.98742e-09	1.44802e-07	277.5	21
LINC01116	-2.03261	1.60586e-05	0.000281831	166	31
LINC01291	-2.83247	8.30244e-09	2.8617e-07	210.5	24
LINC02593	-1.71304	0.000223667	0.00275126	260	60.5
LMNB1	-1.01484	5.28707e-06	0.000108468	7751	3022.5
LMNB2	-1.25663	9.2716e-08	2.63695e-06	6961.5	2292.5
LOC101927746	-1.44518	0.000157489	0.00205995	233.5	67.5
LOC101928858	-3.36926	0.000396517	0.0044705	65	4.5
LOC729296	-7.25816	4.40344e-05	0.000676459	38	0
LPCAT1	-1.01831	1.06467e-05	0.000198182	8166.5	3170.5
LRRC75A-AS1	-1.21049	1.70777e-07	4.63061e-06	13069.5	4314
LSM11	-1.40105	0.000194596	0.00245989	556.5	156.5
LXN	-1.66806	2.43179e-06	5.3827e-05	15459.5	3650
MAD2L1	-1.01129	2.20508e-05	0.000372527	1890	722
MALRD1	-2.51134	1.36769e-07	3.75861e-06	381	52.5
MAN1A1	-1.64374	1.07058e-11	5.54691e-10	2134	529.5
MAP3K14	-1.09757	0.000259769	0.00313282	545	201.5
MAP4	-1.23934	2.56005e-06	5.63593e-05	7656.5	2588
MAP7D2	-5.48081	6.48424e-05	0.000952955	52	1
MATK	-1.43857	4.38074e-05	0.000673766	291.5	84
MATN3	-2.78918	3.8533e-11	1.82237e-09	310.5	34
MB21D2	-1.44169	1.42504e-06	3.2792e-05	520.5	150.5
MBOAT1	-2.9043	2.0059e-22	3.2634e-20	1112	113
MEIS1	-1.57538	9.04154e-06	0.000173259	362.5	95
MEST	-1.06002	3.51142e-05	0.000558428	3016.5	1098.5
MGLL	-2.64024	8.21113e-13	4.8401e-11	1804	235.5
MIR614	-3.05399	2.36078e-05	0.000395138	90	9
MLKL	-1.99298	1.50583e-05	0.000268622	469.5	90
MLXIP	-1.46291	1.82216e-07	4.92437e-06	3661	1042.5
MORN2	-1.27428	1.25438e-05	0.000228527	1113	353
MPP2	-1.45344	0.000227533	0.00279166	244.5	68.5
MRPL11	-1.19695	2.83036e-05	0.000463962	3402.5	1202
MT1X	-2.03255	2.12712e-10	9.05921e-09	506	97.5
MYADM	-1.75692	4.14767e-07	1.05107e-05	1473.5	352
MYBL2	-1.49063	5.58854e-08	1.6561e-06	10906	3091
MYC	-1.84306	2.92532e-11	1.41222e-09	2261.5	496.5
MYZAP	-3.55899	1.59195e-05	0.0002806	77.5	5
NAT8L	-1.48413	8.86303e-07	2.13303e-05	575	158.5
NCS1	-1.06342	2.2615e-05	0.00038048	2104	801
NDC1	-1.01843	0.000327074	0.00381446	2102	788
NECAB1	-3.54141	3.06676e-44	2.07888e-41	3101	204
NKILA	-1.62926	2.71708e-07	7.12971e-06	480	120.5
NME2	-1.05788	2.11247e-06	4.73574e-05	4646.5	1753
NOC3L	-1.31073	0.00019122	0.00242665	874	265.5
NPNT	-1.16971	4.93055e-07	1.23029e-05	2349	809
NR5A2	-3.98541	5.88603e-08	1.73478e-06	180.5	9.5
NRCAM	-1.14353	7.73683e-05	0.00111488	8464.5	3018
NT5E	-3.01504	3.0132e-11	1.44607e-09	261.5	26
NTN4	-1.98993	4.19537e-09	1.51006e-07	1291	241.5
NUP107	-1.03107	3.12275e-05	0.000506017	3544.5	1326.5
NXNL2	-3.64673	1.99403e-14	1.48811e-12	262	16.5
OLFML2A	-2.96542	2.91488e-11	1.41138e-09	242	24.5
ORC1	-1.24664	3.2373e-06	6.95742e-05	999	330.5
OTULINL	-1.31099	8.1461e-05	0.00116869	564.5	172
PABPC4L	-2.86831	7.5498e-06	0.000149244	107.5	11.5
PCED1B	-1.19134	0.000879061	0.00872572	495	168.5
PDGFRL	-1.18789	8.96185e-05	0.00126893	496	168.5
PDLIM1	-1.16098	1.05614e-05	0.000197271	3304	1186
PEX11A	-1.00596	0.000253745	0.00306471	844	324.5
PFAS	-1.11163	1.60112e-05	0.000281606	1009.5	360.5
PFKP	-1.41195	6.51975e-08	1.89386e-06	9520.5	2855
PGM2L1	-1.48269	6.2342e-06	0.000125856	1368	382
PHLDB1	-1.45743	3.99978e-09	1.44927e-07	1359.5	389
PIK3R5	-4.02194	6.27199e-08	1.83854e-06	100.5	5
PKIB	-2.79502	3.48733e-22	5.50828e-20	2649	288.5
PKP2	-1.29564	3.24346e-06	6.96146e-05	841	269.5
PLCH1	-1.97205	3.96025e-08	1.21108e-06	551.5	106
PM20D2	-1.28197	2.53269e-05	0.000421743	724.5	234
PMEPA1	-1.74235	8.68815e-10	3.42246e-08	7577	1838
POC1B	-1.12977	4.11691e-05	0.000640141	1381.5	480.5
POLR1E	-1.00162	0.000362025	0.00414774	835.5	320
PRELID2	-1.27586	0.000759737	0.00768666	295.5	98
PREX1	-2.31917	3.57576e-24	6.68667e-22	9928	1546.5
PRKCD	-2.52363	5.63173e-28	1.34739e-25	4436.5	608.5
PROSER2	-3.41374	6.78356e-22	1.06117e-19	774.5	55
PRR11	-1.24779	9.61389e-08	2.72014e-06	8490.5	2751
PRSS23	-3.6982	3.65815e-43	2.38057e-40	26455	1572.5
PUDP	-1.04521	1.28722e-05	0.000233987	1358	513
PUS1	-1.29859	0.000180217	0.00231044	1571.5	481
PVT1	-1.80693	5.80868e-10	2.33914e-08	634	141.5
RAB31	-1.89933	7.74245e-11	3.54822e-09	3415.5	738.5
RAB8B	-1.18837	6.61447e-05	0.000969467	1029	347
RAD54L	-1.19067	1.32892e-05	0.000240225	1059.5	354
RAI14	-3.1814	5.17881e-26	1.12339e-23	1979	168.5
RAMP3	-1.36052	0.000212313	0.00264278	580	184.5
RAPGEFL1	-1.27757	2.94917e-07	7.72627e-06	1382.5	441.5
RASGRP1	-5.51582	1.40156e-71	5.70049e-68	2645.5	44
RBP7	-3.10594	5.10333e-06	0.000105363	104.5	10
RCC1	-1.36172	4.96527e-10	2.0195e-08	5733.5	1751.5
REG4	-2.18011	0.000104524	0.0014559	131	23.5
RGS10	-1.1518	3.06435e-05	0.000498041	674.5	238.5
RHBG	-2.22334	8.21354e-06	0.000159458	149.5	24.5
RHPN2	-2.04548	2.49824e-16	2.16191e-14	1556	296
RNASE4	-3.19371	4.41148e-09	1.58085e-07	180.5	15
RPF2	-1.06379	0.00017395	0.00224069	1061.5	400
RPIA	-1.05927	0.000181902	0.00232838	912	333.5
RPL13A	-1.00107	0.000164356	0.00213401	7716.5	2916
RPL9	-1.01232	0.000712859	0.00730781	9832.5	3978.5
RPS27A	-1.10341	9.38219e-06	0.000178734	16867.5	5957.5
RPSA	-1.14216	7.57811e-06	0.00014949	22612	8231
RPSAP58	-1.31824	8.04001e-07	1.95228e-05	1074	334
RRAS	-1.74364	1.45065e-07	3.95321e-06	474	110.5
SAMD11	-2.70742	3.03204e-12	1.6665e-10	854	98
SCIN	-2.47692	0.000166982	0.00215949	121	17.5
SCN1B	-1.29181	7.25413e-06	0.0001441	1144	357.5
SCNN1A	-1.70291	6.65889e-11	3.07765e-09	3028.5	718.5
SEC23A	-1.10312	4.38161e-05	0.000673766	4054	1440.5
SEMA4B	-1.36659	6.86762e-09	2.40796e-07	3160	955
SEMA5B	-6.00437	1.45695e-08	4.77884e-07	115	1.5
SEMA6B	-1.17781	4.11966e-05	0.000640141	580	200.5
SEMA7A	-1.3679	4.64219e-05	0.000710426	347	104
SERPINE1	-3.43987	1.37373e-09	5.28349e-08	460.5	35.5
SGPP1	-1.97364	2.27399e-09	8.52501e-08	1217.5	232.5
SHCBP1	-1.09302	0.000599095	0.00627199	1625.5	567.5
SHH	-3.11756	5.35894e-26	1.14717e-23	1899	174.5
SINHCAF	-1.08524	1.34141e-05	0.000241676	1315	488.5
SKIL	-1.36077	2.35317e-06	5.21577e-05	3754	1099.5
SKP2	-1.29536	1.09741e-05	0.000203809	894	286
SLC16A2	-1.38932	1.09222e-06	2.56745e-05	915.5	276.5
SLC16A6	-1.58934	0.000565194	0.00596313	745	209
SLC29A3	-1.34866	1.41846e-06	3.26869e-05	1218.5	382
SLC35C1	-1.01877	0.00014929	0.00197464	2072	809
SLC35D2	-1.22844	1.98581e-05	0.000339717	630.5	211.5
SLC35F2	-1.39233	3.48624e-05	0.000556904	572	172.5
SMAD3	-1.30551	6.27375e-06	0.000126432	4824	1584
SMIM32	-4.74975	0.000752348	0.00763745	35	1
SNAI2	-3.2698	4.83036e-12	2.59357e-10	220	18
SNAPC1	-1.43183	4.3136e-06	9.00872e-05	494	141
SOX3	-2.47022	1.09221e-10	4.89508e-09	432	59
SPATA9	-2.67369	1.5326e-05	0.000271906	125	14.5
SPATS2L	-1.21516	3.66298e-06	7.76963e-05	6113.5	2011
SPC24	-1.58833	8.11376e-10	3.20395e-08	1768.5	457.5
SPOCK1	-2.85199	1.20218e-19	1.44877e-17	915	101
ST3GAL5	-1.92238	2.27956e-08	7.2718e-07	767.5	151.5
STAT4	-2.6353	0.000509491	0.00547485	64.5	8
STC2	-4.3621	5.13908e-59	8.36077e-56	12542.5	472
STRA6	-5.48777	1.17213e-34	4.33394e-32	600	10.5
SULF1	-3.1159	2.04016e-23	3.53099e-21	4522.5	399.5
SYDE2	-1.33155	8.52967e-06	0.000165398	716.5	217.5
SYT10	-2.10078	1.43239e-10	6.34974e-09	448.5	82
TACC1	-1.4186	2.08605e-05	0.000354871	746	224.5
TAF4B	-1.53784	2.90392e-05	0.000474336	293	78.5
TARP	-7.52102	2.77746e-05	0.000456429	39.5	0
TCOF1	-1.18524	3.60896e-06	7.67505e-05	3972.5	1388.5
TEAD4	-1.39071	6.52816e-06	0.000130475	517.5	155.5
TFAP4	-1.76568	3.37111e-08	1.04466e-06	816	193.5
TGFB2	-3.33552	7.9395e-19	8.84711e-17	803.5	64
TGFBI	-4.1491	1.63142e-48	1.39693e-45	3260	144.5
TGIF2	-1.83243	6.11606e-08	1.79932e-06	1535	349
TGM2	-5.16207	6.97609e-31	2.06353e-28	1096	25.5
TMA16	-1.33037	1.34956e-06	3.11874e-05	1136.5	344.5
TMEM123	-1.69149	1.73473e-13	1.11111e-11	5190	1233
TMEM64	-2.25084	2.29625e-21	3.39615e-19	13828.5	2308.5
TNFAIP2	-1.66323	9.78887e-06	0.00018518	1890.5	436.5
TNFAIP8	-2.79175	4.15931e-18	4.31005e-16	577.5	65.5
TPD52L1	-1.71569	3.09182e-13	1.91258e-11	7484	1808.5
TRAP1	-1.06741	6.23518e-06	0.000125856	7124	2704
TRIM16	-1.95896	1.09162e-14	8.29885e-13	2449	492.5
TRIM16L	-1.39847	4.8232e-06	0.000100215	872.5	262.5
TRIM31	-5.17939	1.37767e-13	9.00135e-12	182	4
TRIP13	-1.4542	5.0346e-08	1.50015e-06	1955	541.5
TRIP6	-1.08287	4.26596e-06	8.93217e-05	4170	1506
TSC22D3	-1.56767	9.9041e-12	5.14792e-10	2686	705.5
TSPAN15	-2.71197	7.8648e-31	2.28487e-28	3973.5	479
UBE2E1	-1.16207	0.000203687	0.00254711	3282.5	1091.5
UBE2QL1	-2.48272	3.39681e-05	0.000544997	115	16.5
UGCG	-1.05926	0.000195951	0.00247318	2930	1071.5
ULK1	-1.51404	1.56248e-09	5.98118e-08	9893.5	2733.5
UNC13D	-1.67659	6.88589e-11	3.16459e-09	2211.5	549
ADGRA2	-2.00003	9.51518e-06	0.000181056	192	36.5
ADORA1	-2.48174	4.42252e-07	1.11378e-05	193	27
AIF1L	-1.0891	5.81739e-06	0.000118156	3802	1416
ALOX5	-2.57678	0.000853794	0.00852171	57.5	7.5
AMZ1	-3.3002	8.11108e-14	5.5445e-12	978.5	80.5
ANKRD18B	-2.16782	2.38897e-08	7.59104e-07	422	72.5
ANKRD27	-1.11727	2.1354e-05	0.000362262	2757.5	964.5
ANXA2	-1.26597	2.62147e-09	9.75943e-08	20366.5	6662.5
AREG	-3.05005	3.23081e-05	0.000520932	125.5	11
ARHGAP36	-2.29985	6.29092e-06	0.00012651	382.5	60
ARHGDIG	-2.00965	7.00655e-05	0.00101867	179	34
ARMT1	-1.10315	0.000124577	0.00168055	5503	1922
ASRGL1	-1.61671	4.56851e-06	9.50448e-05	340	85.5
BACE2	-1.9116	1.86928e-11	9.21555e-10	1610	324
BAMBI	-4.38164	4.94928e-43	3.09692e-40	6555.5	236
BASP1	-1.60161	1.11936e-09	4.34627e-08	5476	1432.5
BMP1	-1.1862	6.96591e-05	0.00101367	1195.5	423.5
C15orf65	-2.32194	4.91847e-06	0.000101934	140.5	22
C4orf19	-2.05679	1.55259e-11	7.77201e-10	2092.5	391.5
C4orf46	-1.06268	0.000185986	0.00237133	661.5	246.5
C8orf88	-5.08758	0.000251478	0.00304412	47.5	1
CA9	-4.54824	9.84709e-05	0.00137987	45.5	1.5
CALCR	-3.87986	2.85748e-47	2.21373e-44	2230	116
CAMK1D	-1.23246	9.64662e-05	0.00135411	459	149.5
CAV1	-5.3673	7.94871e-62	1.61647e-58	5320	96
CAV2	-2.6456	1.40337e-18	1.53231e-16	2094.5	252
CCNA2	-1.17254	4.27393e-06	8.93735e-05	2738.5	924.5
CDC20	-1.25161	1.0018e-07	2.81978e-06	3341	1108
CFAP58-DT	-3.16874	6.50328e-05	0.000954891	71.5	6
CGAS	-1.8941	2.79353e-06	6.07593e-05	326	68.5
CHML	-1.41838	1.98778e-08	6.39116e-07	1752.5	503
COL5A1	-2.63759	5.1653e-27	1.16714e-24	3720	474.5
CPNE7	-3.95571	3.02716e-07	7.89244e-06	91.5	4.5
CXCL12	-1.65503	0.000280849	0.00335719	1473.5	384.5
CYP24A1	-7.24916	6.98084e-26	1.45604e-23	1051	5
DARS2	-1.00538	0.000118033	0.00160425	3888	1485.5
DKK1	-1.11205	0.000267568	0.00321392	4375	1512.5
DLC1	-4.00307	5.89764e-17	5.48278e-15	511	26
DLL1	-1.27466	0.000183107	0.00234012	329	107.5
DNMT3B	-1.20636	2.21842e-05	0.000374004	796.5	269.5
DSCAM	-2.55182	8.56367e-09	2.9455e-07	4328.5	596
DSCAM-AS1	-1.42424	9.03538e-05	0.00127823	22272.5	6676
DTX4	-1.05809	0.000209085	0.0026066	651.5	240
EPB41L1	-2.05313	1.08284e-16	9.84177e-15	4698.5	903
EPS15L1	-1.35735	1.40942e-08	4.65307e-07	4130	1274
FBL	-1.29211	3.01803e-08	9.47883e-07	7454.5	2344.5
FGD3	-3.20946	1.33723e-17	1.33469e-15	632	54
FKBP4	-1.09286	4.948e-07	1.23276e-05	13052	4717.5
FN1	-1.17188	0.000962759	0.0093679	2708.5	972
FSD1	-1.25663	3.77189e-05	0.000595776	485.5	157
GCNT1	-2.00567	1.92893e-10	8.28013e-09	823	155.5
GFRA1	-1.21534	0.000106093	0.00147523	16075	5573
GPR68	-5.02743	3.67614e-21	5.11172e-19	344.5	8.5
GRAMD1A	-1.49028	2.39121e-09	8.94313e-08	2363	668.5
GSTM3	-1.50647	2.36372e-08	7.52552e-07	4012	1136
HAUS1	-1.21025	8.92746e-06	0.000171274	809	269
HCK	-3.4975	1.10097e-05	0.000204238	76.5	5.5
HDAC11	-1.10321	4.74302e-05	0.000723867	1043.5	371
HDAC9	-3.4493	2.05685e-07	5.51284e-06	107	7.5
HNMT	-1.21044	0.00087825	0.00872298	263.5	89
HPRT1	-1.24451	8.62335e-06	0.000166421	3560	1129
HSPG2	-1.16484	0.000586949	0.00616865	1169	410
ID1	-2.15872	8.21923e-21	1.10511e-18	4120.5	718
IER5L	-1.25769	6.3427e-07	1.55875e-05	3638	1173.5
IFRD2	-1.01135	1.58138e-05	0.000279376	1941.5	752.5
IGSF1	-3.44019	3.30771e-05	0.000532276	3920.5	268
INHBB	-1.0847	0.000294366	0.0034931	2162	783.5
INPP4B	-1.58176	9.41139e-11	4.25316e-09	5093	1311.5
ISOC1	-1.20271	4.37649e-08	1.32098e-06	5476	1844.5
JPH2	-4.61	9.80104e-07	2.33062e-05	79	2.5
KDELC1	-2.00074	7.32471e-06	0.000145324	227.5	43.5
KIF14	-1.01392	0.000415485	0.00462664	2344.5	875.5
LINC01488	-4.12003	4.20637e-09	1.51067e-07	121.5	5.5
LOXL3	-2.08891	0.000138958	0.00184783	152	29.5
LSM2	-1.07477	5.624e-05	0.000837884	1187	445.5
LSM6	-1.31446	1.05978e-05	0.000197725	509	158.5
LYAR	-1.26347	7.35187e-07	1.79861e-05	1053.5	344.5
LYN	-1.06254	4.95692e-05	0.000751577	887.5	333.5
MAP4K4	-1.02948	8.72758e-05	0.00124334	4953.5	1949.5
MCM2	-1.05277	1.4852e-05	0.000265233	8687.5	3269.5
MECOM	-1.93725	1.5211e-10	6.68831e-09	1023.5	204
MELK	-1.01792	1.28273e-05	0.000233431	2196	836
MEX3A	-1.23785	0.000430679	0.00476971	1003.5	337
MID1	-2.93986	1.00338e-06	2.3796e-05	114.5	11.5
MITF	-2.81917	1.63135e-12	9.31245e-11	357	38.5
MRTFA	-1.1824	0.000125903	0.00169422	1303.5	464.5
MSANTD3	-1.2026	7.59544e-06	0.00014949	809.5	275.5
MTHFD1L	-1.60265	1.83953e-10	7.98062e-09	1325	339.5
MTUS1	-1.10152	1.43128e-05	0.000256166	2174.5	782.5
MYB	-1.39403	5.38741e-05	0.00080844	1765	540
MYO1B	-1.88852	3.95522e-14	2.83469e-12	10878	2336.5
NAV2	-1.63543	0.000186877	0.00237709	432	112
NDRG1	-1.50264	2.61125e-07	6.87417e-06	1405	391.5
NKAIN1	-3.3917	4.48616e-15	3.52586e-13	387.5	30
NLN	-1.24821	3.5168e-07	9.03868e-06	2265	743.5
NRIP1	-1.18179	6.07894e-06	0.000123008	6150	2073.5
NRP1	-1.10478	6.42324e-06	0.000128853	4717	1727.5
NTN1	-1.2831	0.000920691	0.00905058	308.5	99.5
OPN3	-2.13314	4.17244e-07	1.0557e-05	479.5	81.5
OVOL2	-1.96219	0.000122112	0.00165003	188.5	37.5
PABPC1	-1.04604	1.32515e-06	3.07106e-05	98601.5	37678
PAICS	-1.17239	4.63335e-07	1.16148e-05	8977	3143
PFKFB3	-2.39702	1.07565e-25	2.21515e-23	3992	591.5
PGR	-3.73107	8.87191e-31	2.53223e-28	1412	83
PIM1	-2.36496	1.1515e-14	8.71335e-13	1007	149
PIP4K2A	-1.57671	3.42032e-11	1.62705e-09	3327.5	877.5
PKN1	-1.07692	4.26745e-05	0.000659954	4876	1833.5
PLA2G16	-1.46844	0.000484384	0.00525713	653	195
PLCD3	-1.39691	3.11304e-07	8.09043e-06	4376	1293
PLIN2	-1.57767	4.87765e-05	0.00074163	511.5	127
PLOD2	-2.54888	6.78612e-29	1.72505e-26	8728	1144.5
PNP	-1.07578	5.7366e-06	0.000116807	2676.5	974.5
POC1A	-1.04227	0.000201003	0.00252129	582	221
PPFIA4	-1.71182	0.000925512	0.00909094	197	45.5
PTGES	-2.26674	2.39197e-12	1.3327e-10	773.5	127.5
RAB27A	-1.37473	3.0022e-06	6.48643e-05	754.5	222.5
RAB32	-1.78044	2.90016e-05	0.000474198	613	130
RAD54B	-1.20025	8.41598e-05	0.00120528	1024	338.5
RARA	-1.42532	1.36657e-05	0.000245665	2600.5	796
RBPMS	-2.06373	2.47158e-11	1.20751e-09	2034.5	396
RHOBTB3	-3.17208	6.84654e-28	1.6143e-25	22489	1869
RIMS4	-1.9695	6.8571e-12	3.6103e-10	1196	236
RIPK4	-1.90153	1.65011e-10	7.21658e-09	869.5	177.5
RIPPLY3	-1.36517	0.000377829	0.00428654	380	111
RLN2	-2.42252	5.15307e-05	0.000776253	119.5	17
RMI2	-1.07802	0.000321244	0.00375994	2003.5	710
RNF128	-4.00745	1.24044e-05	0.000227004	77.5	3.5
RNF223	-1.75136	7.46407e-07	1.82332e-05	1039.5	228.5
RPL12	-1.07613	0.000158089	0.00206417	38989	15034.5
RPL18A	-1.11945	0.000113681	0.00155548	17191.5	6442.5
RPS29	-1.02922	2.21131e-05	0.000373193	7610.5	2971.5
RPS3	-1.07618	9.49626e-07	2.262e-05	59292.5	21761.5
RUBCNL	-2.69516	2.85352e-06	6.19813e-05	296	33
SCARB1	-1.57863	1.99955e-09	7.53026e-08	4889.5	1309.5
SCUBE2	-1.30882	4.32441e-06	9.01971e-05	1491.5	462.5
SELL	-1.74866	1.49393e-08	4.88047e-07	574	132
SEMA3D	-1.89255	1.33484e-05	0.000241027	410	86
SESTD1	-1.13116	4.16327e-05	0.0006463	1542.5	535
SFXN2	-1.84266	6.36708e-11	2.95117e-09	2021.5	442.5
SIGLEC15	-3.42877	2.48654e-11	1.21118e-09	201.5	14.5
SIMC1	-1.03877	0.000574937	0.00605415	578	218.5
SLC25A24	-1.40103	3.25136e-08	1.0114e-06	8908	2662
SLC29A1	-1.95414	4.23041e-12	2.28653e-10	2212	457.5
SLIT2	-2.06463	6.23044e-08	1.82966e-06	332	63
SMAD7	-1.28533	0.000246717	0.00299541	312.5	101.5
SMPD3	-3.17462	3.03426e-21	4.31385e-19	644	54.5
SOCS2	-1.93773	2.21226e-06	4.93031e-05	293.5	60
SORD	-1.0844	7.27393e-05	0.00105378	772	280
SRI	-1.67368	1.10338e-08	3.71652e-07	2197	519.5
SUSD3	-2.18309	0.000160974	0.00209393	99.5	17
SYTL4	-1.28806	0.00015996	0.00208359	637.5	211
SYTL5	-3.1076	8.09962e-13	4.79174e-11	4776	437
TAF5	-1.07572	0.000215697	0.00267468	511.5	189
TP53	-1.1824	6.34037e-08	1.85524e-06	4921	1681
TP63	-2.64951	1.61128e-09	6.1391e-08	235.5	29
TPD52	-1.37603	7.53188e-07	1.83712e-05	8489	2457.5
TPM4	-1.25225	2.1897e-05	0.0003707	31011.5	10610
TPX2	-1.02511	1.33577e-06	3.09127e-05	8832.5	3374
TRAF3IP2	-1.23601	7.69109e-07	1.87035e-05	1203	396.5
TRAK1	-1.06217	3.6984e-06	7.82435e-05	2063.5	772.5
TSKU	-1.02995	0.000397237	0.00447552	3814.5	1402.5
TUBB6	-1.19783	7.8153e-06	0.00015327	1504	519.5
UBE2D1	-1.46522	1.45374e-06	3.34053e-05	693.5	191
UCK2	-1.49561	1.61597e-08	5.23709e-07	1776	502.5
UGDH	-2.74944	2.00734e-34	7.09945e-32	15842	1818
VAT1L	-2.63459	2.61221e-08	8.23605e-07	186	23.5
WASF1	-1.35938	2.03179e-05	0.000346855	659	200
WDCP	-1.16411	0.000172054	0.00221979	439	153
WDR12	-1.29573	1.01944e-06	2.41064e-05	1295	411
WIPF1	-3.34967	0.000411915	0.00459948	1863.5	151.5
WISP2	-2.49151	4.03548e-08	1.22946e-06	4569	661.5
WWC2	-2.3372	1.93401e-16	1.69163e-14	892.5	137
YWHAH	-1.03576	2.35306e-06	5.21577e-05	4151	1586.5
ZBTB2	-1.04594	6.67741e-05	0.000975177	1703	658.5
ZC2HC1A	-1.02044	0.000661036	0.00685867	548	207
ZNF185	-1.30475	8.11637e-08	2.33708e-06	3064	960.5
ZNF618	-1.37919	8.70599e-06	0.000167781	1509	448
ZNF703	-1.66571	1.19048e-11	6.14855e-10	4079	1015.5
