# Supplementary material for: Transcriptional Profiling of Tumorspheres Reveals TRPM4 as a Novel Stemness Regulator in Breast Cancer
Source: Biomedicines. 2021 Oct 1;9(10):1368. doi: 10.3390/biomedicines9101368 (PMC8533210; doi:10.3390/biomedicines9101368)
Supplement: Supplementary file 1 [file biomedicines-09-01368-s001.zip › Supplementary data/Suppl. Table S3.xlsx]

## Sheet: Upregulated_genes_mammospheres
			Overrepresented biological pathways in MCF-7 mammospheres based on the number of genes
signaling (GO:0023052)	response to chemical (GO:0042221)	cell differentiation (GO:0030154)	developmental process (GO:0032502)	regulation of catalytic activity (GO:0050790)	ion transport (GO:0006811)	regulation of localization (GO:0032879)	lipid metabolic process (GO:0006629)
SGK1	ZSWIM8	ZSWIM8	ZSWIM8	CCL22	TCAF2	TCFAF2	SCD
CACNB4	UPK1A	FOXI3	FOXI3	EPHB6	CACNB4	ZSWIM8	PLPP3
UPK1A	CCL22	SGK1	SGK1	PLXNB1	KCNK3	CACNB4	PLPP2
CCL22	SCD	EPHB6	EPHB6	SPRY1	KCNN4	PLXNB1	ALOX12B
PLPP3	EPHB6	PLXNB1	PLXNB1	ADCY5	SYT7	SRGAP3	TM7SF2
TNFRSF10C	PLXNB1	SLIT1	SPRY1	SERPINA1	ATP2C2	SYT7	CGA
LIN7A	SYT7	ASTN2	SLIT1	TIMP1	KCNK5	GPC4	APOE
SYN3	SPRY1	DYSF	LDB3	TGFA	ATP1B1	DYSF	APOD
MAST4	TSPAN3	SPDEF	ASTN2	APOE	RYR1	RAB3D	ACHE
EPHB6	SLIT1	MAP2	GPC4	ADRA2A	SLC6A12	CGA	PIK3R1
PLXNB1	TIMP1	FGFR1	DYSF	GNAO1	KCNC1	RYR1	ACSL1
SYT7	TGFB1	FST	NEURL1	CGA	SLC12A2	GPC3	ADH7
SPRY1	APOD	ANOS1	SPDEF	CHRM1	FXYD4	PLXNA3	CYP2J2
PLPP2	GSTA1	ETV5	CLEC3B	FGFR1	ASIC1	XG	HMGCS1
TSPAN3	TGFB3	ETV6	CASK	DRD1	ACHE	FXYD4	CYP4F3
FZD7	CYP2C8	ETV4	LAMB2	PIK3R1	CACNB2	FGF12	LPIN1
RPS6KA5	CHRM1	NR4A2	MAP2	GCHFR	SLC39A6	DAB2	PLA2G4F
NEURL1	IFITM1	SOX2	FGFR1	CASP14	SLC12A1	CACNB2	AWAT2
ADCY5	PRLR	SOX9	FST	VIPR1	CACNA1C	ITPR2	DEGS2
TGFA	BMP7	PLXNA3	ANOS1	TIMP3	ITPR2	ITPR1	GDPD3
TGFB1	FST	EPHB3	FBN1	SERPINB5	ITPR1	AMOT	SCD5
INHA	DRD1	EPHB4	ETV5	PLXNA3	SLC4A8	NEXMIF	SGPP2
ADRA2A	BMP5	LAMB2	ETV6	CHN2	ANO7	CXCL17	THEM5
GNAO1	NR4A1	CXCR4	ETV4	EPHB3	NIPAL1	SYT13	GDPD1
TGFB3	CXCR1	FGF12	NR4A2	EPHB4	SLCO4C1	CADPS2	SCCPDH
CGA	PIK3R1	IRX5	SOX2	GNAI1	SYT13	SEMA6D	HMGCLL1
CHRM1	TIMP3	IRX3	SOX9	TIAM1	ABCA7	CD99L2	PIK3R3
FGFR1	ADH7	RUNX1	PLXNA3	DUSP4	SLC34A3	KCNE4	SPTSSA
IFITM1	STAT3	FOXI1	EPHB3	PDK3	SLC25A45	FGF13	PLPPR2
CD44	NR4A2	TIAM1	EPHB4	CCNG2	SLC5A8	BICD1	FAXDC2
PRLR	CYP2J2	NHSL2	LAMB2	NTRK2	SLC25A29	CLEC7A	DGAT2
IGFBP3	PLXNA3	NEXMIF	CDH12	DUSP5	TRPV3	S100A14	ST6GALNAC4
IGFBP2	HSPA2	FRY	CXCR4	DUSP6	TRPM4	SEMA4G	CYP4F12
BMP7	EPHB3	FSTL4	FGF12	DOK7	SLC37A2	NOV	SPTLC3
ITGB6	EPHB4	TENM4	IRX5	SGSM1	KCNE4	PLXNB3	SPHK1
FST	FGF12	NHS	IRX3	PARM1	ATP2A3	CADPS2	DHCR7
TNFAIP3	RELB	GPRIN3	RUNX1	CXCL17	SLCO4A1	SHANK2	LIPG
DRD1	IFITM3	BHLHA15	FOXI1	TBC1D9	SLC22A4	RIMS2	CYP46A1
BMP5	GRB14	NRK	TIAM1	NRK	SLC25A18
CALB2	LPIN1	DAAM2	DUSP4	PPM1E	SAT1
IGFBP5	NTRK2	CASZ1	SGCG	TRIB2	KCNF1
ITGB8	RHBDD2	SEMA6D	MYO7A	PIK3R3	KCNK13
PIK3R1	CXCL17	LPAR1	ECM1	LPAR1	ABCB6
AGTR1	SYT13	FGF13	NTRK2	ADGRG7	SLC52A3
OXTR	PAQR7	WNT2B	DUSP5	TRIB1	RHCG
MAPK4	SULF2	SLITRK1	DUSP6	TIMP4	SLC7A8
VIPR1	SEMA6D	NKX3-1	ZNF750	SPRY4	KCND3
TCF7	PIK3R3	SRMS	AMOT	ADGRE2	SLC12A4
STAT3	FGF13	SEMA4G	PHLDA2	NOV	SHANK2
OPRD1	CPNE4	STMN3	NHSL2	TNIK
NOV	TIMP4	EHF	NEXMIF	PLXNB3
DAP	CLEC7A	PLEKHB1	FRY
GPC3	SPRY4	NOV	FSTL4
PLXNA3	S100A14	ERRFI1	TENM4
MAPK10	SEMA4G	TNIK	NHS
PDE1A	SPHK1	ELF5	GPRIN3
EPHB3	IL20RA	PLXNB3	BHLHA15
EPHB4	NOV	MAFF	NRK
FGF12	FBXO2	SOX13	DAAM2
GNAI1	PLXNB3	SHANK2	CASZ1
DAB2			AMIGO3
RELB			NAV3
IFITM3			SULF2
GUCY1B1			RTKN2
APBA1			CMTM8
TLE2			SEMA6D
TLE4			LPAR1
ACHE			DPF3
CACNB2			FGF13
GRIK2			WNT2B
GRIK3			RHOV
TIAM1			SLITRK1
MLLT11			NKX3-1
DUSP4			CLSTN3
COL4A6			SPRY4
GRB14			SRMS
FGFBP1			CLSTN2
PLCB4			SEMA4G
MAPK11			SYBU
GRIK2			STMN3
NTRK2			EHF
DUSP5			JCAD
DUSP6			PLEKHB1
AMOT			NOV
RUNDC3A			ERRFI1
WLS			TNIK
TMEM198			ELF5
RNF43			PLXNB3
RHBDD2			MAFF
SHC4			SOX13
CXCL17			UNC13A
SYT13			SHANK2
NRK			PLLP
GDF7			DMRT2
VTCN1
DAAM2
FAM83A
SULF2
MAML2
ARHGAP18
SEMAD6D
MAPK15
TSPEAR
BLNK
KCNE4
JPH3
TRIB2
SHC3
PIK3R3
LPAR1
FRZB
FGF13
WNT2B
KAZALD1
ADGRG7
TRIB1
GDF15
CLSTN3
SPRY4
SRMS
CLSTN2
CAB39L
S100A14
TNFRSF19
SEMA4G
PPP1RB1
IL20RA
ADGRE2
NOV
ERRFI1
TNIK
PLXNB3
FZD4
BOK
SLC12A4
UNC13A
SHANK2
RIMS2
SIK3

## Sheet: Downregulated_genes_mammosphere
Overepresented biological pathways based on the number of genes
cellular component organization or biogenesis (GO:0071840)	developmental process (GO:0032502)	negative regulation of cellular process (GO:0048523)	cell cycle process (GO:0022402)	enzyme linked receptor protein signaling pathway (GO:0007167)
PDLIM1	PDLIM1	EYA2	BUB1	SMAD7
EYA2	EYA2	DLL1	BUB1B	FSTL3
BUB1	MEIS1	SMAD7	MYB	LYN
MYO1B	NR5A2	BUB1	MYBL2	HCK
DSCAM	SMAD7	BUB1B	AREG	INHBB
BUB1B	DSCAM	GPR37L1	CCNA2	KIT
RAMP3	DLX3	CBFA2T3	CDC25C	SKIL
PEX11A	RAMP3	SEMA7A	MCM2	AREG
SEMA7A	SEMA7A	WISP2	MAD2L1	COL5A1
PPFIA4	ULK1	SLIT2	ORC1	IGFBP4
ULK1	TACC1	DKK1	TRIP13	CAV2
TACC1	SLIT2	SEMA3D	ESCO2	TGFB2
SLIT2	RHOBTB3	FSTL3	CENPV	SMAD3
RHOBTB3	SEMA3D	SERPINE1	DDIAS	BAMBI
SEMA3D	NTN1	C8orf88	AFAP1L2	SULF1
CACNA1H	FSTL3	RARA	SHCBP1	AFAP1L2
NTN1	MAP4K4	SKIL	HAUS1	SHCBP1
MAP4K4	FN1	RPL13A	RMI2	PMEPA1
FN1	ANG	ID1	AURKB
RPSA	LYN	CAV2	PRR11
MYB	HCK	RIPPLY3	TUBB6
MYBL2	ABHD2	SMAD3
LCP1	RARA	ID2
AREG	KIT	ID3
CCNA2	MAP4	CAV1
COL5A1	ID1	MAD2L1
FBL	SOX3	ORC1
MAP4	GFRA1	EIF4EBP1
RPL12	RIPPLY3	TRIP13
CDC25C	ELF3	CENPV
MCM2	SMAD3	SULF1
COL18A1	HSPG2	DDIAS
RAB27A	ID2	ZBTB2
CAV2	ID3	GAL
BLM	SPOCK1	CGAS
NUP107	SHH	AGR3
LSM6	TEAD4	PMEPA1
DLC1	LAMA3	RMI2
TPM4	FHOD3	PRR11
CAV1	ATRNL1	AJUBA
TNFAIP2	DMRTA1	SAMD11
MAD2L1	SIGLEC15	DUSP9
ORC1	FHOD3	PKIB
RAB32	NAV2	SEMA6B
SEC23A	SULF1	ZNF703
TAF5	CDH26	SINHCAF
TGFBI	BMPER	SEMA4B
TRIP13	SHCBP1	FAIM
LAMA3	MRTFA	LYAR
FHOD3	ADGRA2	SEMA5B
ESCO2	PKP2
FIGN	OVOL2
FGD3	B3GNT5
SYT10	BHLHE41
SIGLEC15	SEMA6B
CENPV	NTN4
PHLDB1	SEMA4B
ERI1	FAIM
FHOD3	SEMA5B
SULF1	HEY2
CDH26	DCDC2
DDIAS	TRAK1
AFAP1L2	GPC6
SHCBP1
SYTL5
TRAP1
WASF1
RAB8B
PMEPA1
SYTL4
HAUS1
RMI2
AURKB
AJUBA
DLC1
MAP7D2
PKP2
AIF1L
NDC1
TUBB6
POLR1E
SEMA6B
RIMS4
RUBCNL
RPF2
NTN4
SEMA4B
LYAR
EHD2
SEMA5B
EPS15L1
LIMA1
DCDC2
TRAK1
DNM3
CFL2
MRPL11
GPC6
