# Supplementary material for: Transcriptional Profiling of Tumorspheres Reveals TRPM4 as a Novel Stemness Regulator in Breast Cancer
Source: Biomedicines. 2021 Oct 1;9(10):1368. doi: 10.3390/biomedicines9101368 (PMC8533210; doi:10.3390/biomedicines9101368)
Supplement: Supplementary file 1 [file biomedicines-09-01368-s001.zip › Supplementary data/Suppl. Table S4.ods]

## Sheet: Upregulated_genes
KRAS signaling_Dn	Apical junction	Il2/STAT5 signaling	Xenobiotic metabolism	Complement	Coagulation	KRAS signaluPg_Dn	Estrogen response_early	EPITHELIAL MESENCHYMALTRANSITION	ESTROGEN RESPONSE LATE	HYPOXIA
SCGB1A1	TNFRSF11B	GUCY1B1	CYP1A1	PLAT	A2M	CXCR4	TFF3	SCG2	TFF3	CXCR4
KRT1	DMP1	ETV4	ADH7	C3	PLAT	PLAT	CALB2	TNFRSF11B	KRT13	TMEM45A
KRT4	CDSN	HOPX	SLC6A12	CD36	C3	ETV4	KRT13	LRRC15	CXCL14	PKP1
KRT5	COL17A1	PHLDA1	ALDH3A1	DUSP6	DUSP6	DUSP6	KRT15	OXTR	CPE	STC1
RSAD2	CALB2	SPRY4	CD36	DPP4	DPP4	SLPI	SLC26A2	ECM1	TRIM29	S100A4
KRT13	ITGA10	IL18R1	VTN	CLU	CLU	CPE	EGR3	SNTB1	SLC26A2	SELENBP1
PKP1	GNAI1	ECM1	ABCC2	TNFAIP3	TIMP3	ETV5	OLFML3	COL16A1	EGR3	ANGPTL4
KRT15	COL16A1	ARL4A	MAOA	CTSO	CTSO	MYCN	RETREG1	TIMP3	CD44	TNFAIP3
TENT5C	CRAT	CD44	HMOX1	SERPINA1	CAPN5	TRIB2	CD44	TNFAIP3	DNAJC12	HMOX1
ALOX12B	NFASC	RORA	ABHD6	DUSP5	SERPINA1	ANGPTL4	KCNK5	DAB2	ASS1	RORA
PRODH	ITGA2	MAFF	APOE	MAFF	MAFF	SOX9	LRIG1	CD44	SERPINA1	INHA
NR4A2	MAPK11	LIF	EPHX1	TIMP1	TIMP1	TNFAIP3	SYBU	COL3A1	KCNK5	ERRFI1
RYR1	ADAM23	ITGA6	CYP2J2	CTSV	THBD	TSPAN1	MAST4	IGFBP2	SGK1	GPC3
UPK3B	PIK3R3	LRIG1	KYNU	KYNU	CAPN2	TMEM158	SLC39A6	TIMP1	MDK	MAFF
ATP6V1B1	MDK	APLP1	PC	DOCK10	ITGA2	MAFB	CLIC3	IGFBP3	PRLR	AKAP12
IGFBP2	MPZL2	WLS	SLC12A4		CTSV	CAB39L	SYNGR1	ITGA2	CLIC3	IGFBP3
SGK1	FBN1	IFITM3	ABCC3		GSN	ACE	TIAM1	SGCG	GPER1	GLRX
MFSD6	MAP3K20	PLEC			FBN1	LIF	DHCR7	MGP	PERP	IER3
SIDT1		ALCAM				AKAP12		QSOX1	PLXNB1	TGFB3
CLSTN3		TIAM1				IGFBP3		APLP1	ST6GALNAC2	GPC4
LYPD3						ITGA2		MATN2	CKB	CCNG2
						GLRX		SAT1	CYP4F11	NAGK
						APOD		TGFB1	DLG5	PAM
						ANKH		FBN1	TIAM1	PDK3
						NIN			DHCR7	ENO1
						KCNN4				KDELR3
						MPZL2
						TRIB1

## Sheet: Downregulated_genes
E2F TARGETS	G2M CHECKPOINT
MYC	MEIS1
SPC24	UCK2
TRIP13	MYBL2
MYBL2	SMAD3
LYAR	CDC20
CDC20	AURKB
AURKB	RAD54L
HMGB2	CCNA2
LBR	LBR
TP53	EXO1
PAICS	BUB1
DLGAP5	CENPA
DCTPP1	MCM2
NUP107	TPX2
MCM2	MAD2L1
MELK	LMNB1
GINS4
MAD2L1
BUB1B
LMNB1
